# Supplementary material for: Willingness toward kidney donation among patients’ relatives at Muhimbili National Hospital, Dar es Salaam, Tanzania: A cross-sectional study
Source: PLoS One. 2026 Jul 10;21(7):e0351952. doi: 10.1371/journal.pone.0351952 (PMC13353935; doi:10.1371/journal.pone.0351952)
Supplement: S4 File — (XLSX) [file pone.0351952.s004.xlsx]

## Sheet: Sheet1
SN	Age	Gender	Religion	Religion2	Ethinicity	Ethnic_zone	Permanent_Residence	Education_level	Occupation	Marital_status	ORGAN_DONATION_QUESTIONS	Qn_10_Have_you_heard_kidney_donation	Qn_11_SOURCE_OF_INFORMATION	Qn_11_Television	Qn_11_Network	Qn_11_Social_network	Qn_11_Health_care_worker	Qn_11_Friends	Qn_11_Family_members	VAR00004	Qn_12_What_does_kidney_donation_mean_to_you	Heart	Liver	Lungs	Pancreases	Intestine	Blood	Cornea	Skin	Bone_marrow	Bone	Qn_14_At_what_age_person_is_allowed_to_donate_blood	Qn_15_Does_your_Religion_allows_organ_donation	Qn_16_Do_you_know_anyone_whoDonated_Organ	Qn_17_Do_You_know_u_can_donate_one_of_your	Qn_18_Do_you_know_sharing_kidney_is_safe	Qn_19_Do_you_know_you_can_donate_any_organ_after_death	Qn_20_Diabetes_HT_most_reason_for_donation	Qn_21_is_it_feasible_Brain_dead_recovery_from_Injury	Qn_24_Heard_pt_with_chronic_disease	Qn_25_Have_you_care_patient_with_kidney_disease	ATTITUDES	Qn_26_OD_is_good_thing_and_should_be_promoted	Qn_27_OD_save_life	Qn_28_OD_impact_life_in_a_good_way_even_after_death	Qn_29_OD_rewarded_byGOD	Qn30_myFamily_will_not_allow_donation	Qn31_worried_organ_donation_might_leave_you_disabled	Qn32_dont_HS_better_abroad_for_organ_donation
1	28	1	chritian	1	ngoni	6	2	2	1	2	#NULL!	1	#NULL!	0	0	1	0	0	0	#NULL!	1	0	0	0	0	0	1	0	0	0	0	1	0	0	1	1	0	0	0	1	0	#NULL!	4	5	2	2	3	1	1
2	37	1	muslim	2	Shirazi	7	2	3	1	1	#NULL!	1	#NULL!	1	1	0	1	0	0	#NULL!	1	0	0	0	0	0	1	0	0	0	0	1	1	0	1	1	0	0	0	0	0	#NULL!	4	5	4	5	2	2	2
3	37	2	chritian	1	ngoni	6	2	3	1	1	#NULL!	1	#NULL!	0	1	0	1	0	0	#NULL!	1	1	1	1	1	1	1	1	1	1	1	1	1	1	1	1	1	1	0	1	0	#NULL!	5	5	5	5	2	4	1
4	33	2	muslim	2	rangi	3	2	3	1	1	#NULL!	1	#NULL!	0	0	0	1	0	0	#NULL!	1	0	0	0	0	0	0	0	0	0	0	1	1	0	1	0	0	0	1	1	1	#NULL!	4	5	5	4	5	4	2
5	32	2	chritian	1	sukuma	4	1	3	1	1	#NULL!	1	#NULL!	0	0	1	0	0	0	#NULL!	1	0	0	0	0	0	1	0	0	0	0	1	0	1	1	1	0	0	0	1	0	#NULL!	5	5	4	4	1	2	2
6	26	2	chritian	1	hangaza	1	2	3	2	1	#NULL!	1	#NULL!	0	0	1	0	0	0	#NULL!	1	1	0	0	0	0	1	0	0	0	0	1	1	0	1	1	1	0	0	1	0	#NULL!	5	5	5	4	1	4	2
7	33	1	chritian	1	sukuma	4	2	3	1	1	#NULL!	1	#NULL!	1	1	1	1	1	1	#NULL!	0	1	0	0	0	0	1	0	0	1	0	1	1	0	1	1	0	1	0	1	0	#NULL!	4	5	2	5	2	1	2
8	26	2	chritian	1	kinga	6	2	3	1	1	#NULL!	1	#NULL!	0	0	1	0	0	0	#NULL!	1	0	0	0	0	0	1	0	0	0	0	1	1	0	1	1	1	1	0	0	0	#NULL!	5	5	5	5	4	4	2
9	26	1	muslim	2	shirazi	7	2	3	1	1	#NULL!	1	#NULL!	1	0	0	0	0	0	#NULL!	1	1	0	0	0	0	0	0	0	0	0	1	0	0	1	0	0	1	0	1	0	#NULL!	5	5	5	5	1	4	2
10	33	1	chritian	1	hehe	6	2	3	1	1	#NULL!	1	#NULL!	0	1	1	0	1	1	#NULL!	1	0	0	0	0	0	1	0	0	0	0	0	0	0	1	0	0	0	0	0	0	#NULL!	2	4	2	3	3	4	2
11	23	2	chritian	1	sukuma	4	1	1	2	1	#NULL!	1	#NULL!	1	1	0	0	0	0	#NULL!	0	0	0	0	0	0	0	0	0	0	0	1	0	0	0	0	0	0	0	1	0	#NULL!	5	5	5	5	2	2	2
12	24	2	chritian	1	nyakusa	6	1	1	2	1	#NULL!	1	#NULL!	0	1	0	0	0	0	#NULL!	1	1	0	0	1	0	0	0	0	0	0	1	1	0	1	0	1	0	1	0	1	#NULL!	2	5	1	4	1	2	5
13	23	2	chritian	1	haya	4	2	3	3	2	#NULL!	1	#NULL!	1	1	1	1	1	0	#NULL!	1	0	0	0	0	0	1	0	0	0	0	1	0	0	1	0	0	1	0	0	0	#NULL!	2	4	4	2	2	4	4
14	23	2	muslim	2	haya	4	2	2	2	2	#NULL!	1	#NULL!	0	0	0	0	1	0	#NULL!	1	0	0	0	0	0	1	0	0	0	0	1	1	1	1	1	1	0	1	0	0	#NULL!	4	5	2	5	2	2	2
15	22	2	muslim	2	sambaa	1	2	2	2	1	#NULL!	1	#NULL!	0	1	0	0	1	0	#NULL!	1	0	1	0	0	0	1	0	1	0	0	1	1	0	1	0	1	0	0	1	1	#NULL!	5	1	5	5	5	5	5
16	28	2	muslim	2	matumbi	2	1	1	3	2	#NULL!	1	#NULL!	1	0	0	0	0	1	#NULL!	0	0	0	0	0	0	1	0	0	0	0	1	1	0	0	0	1	0	0	0	0	#NULL!	5	4	1	2	2	5	5
17	30	2	muslim	2	muha	5	2	2	2	1	#NULL!	1	#NULL!	0	1	0	0	0	0	#NULL!	0	0	0	0	0	0	0	0	0	0	0	1	1	0	0	1	0	1	0	1	0	#NULL!	5	5	4	3	1	3	4
18	40	2	muslim	2	zaramu	8	2	1	2	2	#NULL!	1	#NULL!	1	1	0	1	1	1	#NULL!	0	0	0	0	0	0	1	0	1	0	0	0	1	0	1	1	1	0	1	1	1	#NULL!	1	1	1	5	5	5	5
19	65	2	muslim	2	ngoni	6	1	0	2	2	#NULL!	0	#NULL!	0	0	0	0	0	0	#NULL!	0	0	0	0	0	0	0	0	0	0	0	0	0	0	0	1	0	1	0	0	0	#NULL!	2	1	1	2	1	2	1
20	50	2	christian	1	ngoni	6	1	1	3	2	#NULL!	1	#NULL!	1	0	0	0	1	0	#NULL!	0	0	0	0	0	0	1	0	0	0	0	1	1	0	1	0	0	0	0	1	0	#NULL!	2	1	2	5	1	1	2
21	52	1	muslim	2	kwere	8	1	1	2	1	#NULL!	1	#NULL!	1	0	0	0	0	0	#NULL!	0	0	0	0	0	0	1	0	0	0	0	1	1	1	0	1	1	0	0	1	0	#NULL!	2	1	1	4	4	1	1
22	23	2	christian	1	nyiramba	3	2	3	3	2	#NULL!	1	#NULL!	0	0	0	0	1	0	#NULL!	1	1	1	0	0	0	0	0	0	0	0	1	1	0	1	1	1	0	0	1	0	#NULL!	4	4	4	4	4	2	2
23	35	1	christian	1	haya	4	2	3	2	1	#NULL!	1	#NULL!	0	0	0	0	1	0	#NULL!	1	0	0	0	0	0	1	0	0	0	0	0	1	0	1	0	1	0	0	1	0	#NULL!	5	5	1	5	1	5	2
24	24	1	christian	1	sukuma	4	2	3	3	1	#NULL!	1	#NULL!	0	0	0	1	0	0	#NULL!	1	1	0	0	0	0	0	0	0	0	0	1	0	0	1	1	1	1	1	1	1	#NULL!	5	5	5	5	1	2	5
25	24	2	christian	1	chaga	1	2	3	3	2	#NULL!	1	#NULL!	0	0	1	0	0	0	#NULL!	1	0	1	0	0	0	1	0	0	0	0	1	0	0	1	1	1	1	0	0	0	#NULL!	4	4	4	2	1	4	5
26	25	2	christian	1	haya	4	2	3	3	2	#NULL!	1	#NULL!	1	1	1	1	1	0	#NULL!	1	1	1	0	0	0	0	0	0	1	0	1	1	0	1	1	1	1	0	0	0	#NULL!	5	5	1	4	1	2	4
27	25	2	christian	1	kura	4	2	3	3	2	#NULL!	1	#NULL!	0	0	0	1	0	0	#NULL!	1	1	1	0	0	0	1	0	0	1	0	1	1	0	1	1	1	1	0	0	0	#NULL!	5	5	2	1	2	4	4
28	22	2	christian	1	haya	4	2	3	3	2	#NULL!	1	#NULL!	1	1	1	0	1	0	#NULL!	1	0	0	0	0	0	0	0	0	0	0	0	0	0	1	0	0	0	0	0	0	#NULL!	5	5	1	4	1	4	5
29	23	1	christian	1	sukuma	4	1	3	2	2	#NULL!	1	#NULL!	0	0	0	1	0	0	#NULL!	1	0	1	0	0	0	0	0	0	0	0	1	0	0	1	1	0	0	0	0	0	#NULL!	4	5	1	1	1	4	1
30	35	2	muslim	2	pogoro	8	2	3	2	1	#NULL!	1	#NULL!	0	1	1	0	0	0	#NULL!	1	1	1	1	1	1	1	1	1	1	1	0	1	0	1	1	1	0	0	1	0	#NULL!	5	5	4	4	4	4	2
31	26	1	christian	1	sukuma	4	2	2	3	1	#NULL!	0	#NULL!	0	0	0	0	0	0	#NULL!	1	0	0	0	0	0	1	0	0	0	0	0	0	0	0	0	0	0	0	0	0	#NULL!	5	5	5	5	2	2	5
32	65	1	muslim	2	rangi	3	1	1	2	1	#NULL!	1	#NULL!	0	0	0	0	1	0	#NULL!	1	0	0	0	0	0	1	0	1	0	0	0	0	0	1	1	0	0	0	1	0	#NULL!	4	4	4	4	2	2	5
33	31	1	muslim	2	rangi	3	2	2	1	1	#NULL!	1	#NULL!	0	1	0	0	0	0	#NULL!	1	0	0	0	0	0	0	0	0	0	0	1	0	0	0	1	0	0	0	0	1	#NULL!	2	2	2	2	2	2	2
34	33	2	christian	1	kerewe	4	2	3	1	1	#NULL!	1	#NULL!	1	0	0	0	0	0	#NULL!	1	0	0	0	0	0	1	0	0	0	0	1	1	0	1	0	0	0	0	0	0	#NULL!	2	4	1	1	5	4	1
35	50	2	muslim	2	zigua	1	1	2	1	1	#NULL!	0	#NULL!	0	0	0	0	0	0	#NULL!	1	0	0	0	0	0	1	0	0	0	0	1	0	0	1	1	0	0	0	1	0	#NULL!	4	4	4	4	4	4	4
36	27	1	muslim	2	sambaa	1	2	3	2	2	#NULL!	1	#NULL!	0	1	0	0	0	0	#NULL!	1	0	0	0	0	0	1	0	0	0	0	1	0	0	1	1	0	1	1	1	0	#NULL!	4	4	4	4	1	1	4
37	37	1	muslim	2	sambaa	1	2	1	3	1	#NULL!	1	#NULL!	1	1	1	1	0	0	#NULL!	0	0	0	0	0	0	1	1	0	0	0	1	0	0	0	0	1	0	1	0	0	#NULL!	4	5	4	5	4	4	2
38	60	2	muslim	2	sambaa	1	1	1	2	2	#NULL!	0	#NULL!	0	0	0	0	0	0	#NULL!	1	0	0	0	0	0	1	0	0	0	0	0	0	0	0	0	0	0	0	0	0	#NULL!	1	5	1	1	1	1	1
39	34	1	christian	1	chaga	1	2	3	2	1	#NULL!	1	#NULL!	1	0	0	0	0	0	#NULL!	1	0	0	1	0	0	1	0	0	1	0	1	1	0	1	1	0	1	0	0	0	#NULL!	5	5	1	1	5	1	1
40	58	2	muslim	2	sukuma	4	2	1	2	1	#NULL!	1	#NULL!	1	0	0	0	0	0	#NULL!	1	0	0	0	0	0	0	0	0	0	0	0	1	0	1	1	0	0	0	1	0	#NULL!	4	4	4	4	1	5	4
41	31	2	christian	1	chaga	1	1	2	2	1	#NULL!	1	#NULL!	0	1	0	0	0	0	#NULL!	1	1	1	1	1	1	1	1	1	1	1	1	1	1	1	1	1	1	0	1	1	#NULL!	5	5	2	5	2	2	2
42	34	1	christian	1	nyakusa	6	2	3	2	1	#NULL!	1	#NULL!	0	0	0	0	1	0	#NULL!	1	0	0	0	0	0	1	0	0	0	0	1	1	1	0	1	1	1	1	1	1	#NULL!	4	5	4	5	1	2	1
43	72	2	christian	1	hehe	6	2	0	2	1	#NULL!	1	#NULL!	1	0	0	1	0	0	#NULL!	0	0	0	0	0	0	1	0	0	0	0	0	1	0	0	0	0	0	0	0	1	#NULL!	1	2	1	2	1	5	2
44	33	2	christian	1	sukuma	4	2	0	3	1	#NULL!	0	#NULL!	0	0	0	0	0	0	#NULL!	1	0	0	0	0	0	0	0	0	0	0	1	0	0	0	0	0	0	0	0	0	#NULL!	5	2	5	1	5	1	5
45	55	2	pagan	3	sukuma	4	1	0	2	1	#NULL!	0	#NULL!	0	0	0	0	0	0	#NULL!	0	0	0	0	0	0	0	0	0	0	0	0	0	0	0	0	0	0	0	0	0	#NULL!	1	1	1	5	1	5	5
46	42	1	christian	1	kinga	6	1	1	2	1	#NULL!	1	#NULL!	1	1	1	0	0	0	#NULL!	1	0	0	0	0	0	1	0	0	0	0	0	1	0	1	0	0	0	0	0	0	#NULL!	4	5	5	5	4	4	4
47	35	1	christian	1	hehe	6	1	1	3	1	#NULL!	1	#NULL!	1	0	0	0	0	0	#NULL!	1	0	0	0	0	0	1	0	0	0	0	1	0	0	0	0	0	0	0	0	0	#NULL!	4	1	2	1	1	1	2
48	65	1	christian	1	gogo	3	1	1	2	1	#NULL!	1	#NULL!	1	0	0	1	0	0	#NULL!	1	0	1	0	0	0	1	0	0	0	0	1	1	0	1	1	0	0	0	0	0	#NULL!	2	5	5	5	2	2	2
49	36	2	christian	1	zurunda	6	1	1	2	1	#NULL!	0	#NULL!	0	0	0	0	0	0	#NULL!	0	0	0	0	0	0	0	0	0	0	0	0	0	0	1	1	0	0	0	0	1	#NULL!	2	2	1	4	4	5	2
50	59	1	muslim	2	ndamba	8	2	2	2	1	#NULL!	1	#NULL!	0	0	1	0	0	0	#NULL!	1	0	0	0	0	0	1	0	0	0	0	0	0	0	1	1	1	1	0	0	1	#NULL!	2	5	5	5	5	5	5
51	46	2	christian	1	hehe	6	2	2	2	1	#NULL!	1	#NULL!	0	0	0	0	1	0	#NULL!	0	0	0	0	0	0	1	0	0	0	0	1	0	0	1	0	1	0	0	1	0	#NULL!	4	4	5	4	1	2	4
52	52	1	christian	1	bungu	2	2	2	2	1	#NULL!	1	#NULL!	1	1	1	1	0	0	#NULL!	1	0	0	0	0	0	1	0	0	1	0	1	0	0	0	1	1	0	0	0	0	#NULL!	5	5	4	5	2	2	2
53	24	2	christian	1	nyiramba	3	2	3	2	2	#NULL!	1	#NULL!	1	1	1	1	1	1	#NULL!	1	0	0	0	0	0	1	0	0	0	0	1	1	0	1	1	1	1	0	1	1	#NULL!	5	5	2	4	1	4	1
54	22	1	christian	1	chaga	1	2	3	3	2	#NULL!	1	#NULL!	1	0	0	0	0	0	#NULL!	1	1	0	0	0	0	0	0	0	0	0	1	0	0	1	0	0	0	0	0	1	#NULL!	5	5	1	4	5	4	4
55	45	1	muslim	2	pogolo	8	2	1	2	1	#NULL!	0	#NULL!	0	0	0	0	0	0	#NULL!	1	0	1	0	0	0	0	0	0	0	0	1	0	0	0	1	0	1	0	0	0	#NULL!	5	4	5	4	5	5	5
56	24	1	christian	1	bena	6	2	3	2	2	#NULL!	1	#NULL!	0	0	1	1	0	0	#NULL!	1	0	0	0	0	0	1	0	0	0	0	1	1	0	1	1	0	1	0	0	0	#NULL!	4	5	4	4	2	2	2
57	33	1	muslim	2	zigua	1	2	3	2	1	#NULL!	1	#NULL!	1	1	1	1	1	0	#NULL!	1	1	0	0	0	0	1	0	0	0	0	0	1	0	1	1	1	0	0	1	1	#NULL!	4	5	5	5	4	4	2
58	60	1	muslim	2	ngoni	2	2	1	3	2	#NULL!	1	#NULL!	0	0	0	0	0	1	#NULL!	1	1	1	0	0	0	1	0	0	0	0	0	1	1	1	1	0	1	0	0	0	#NULL!	4	5	4	1	5	5	2
59	27	1	christian	1	hehe	6	2	2	3	2	#NULL!	1	#NULL!	0	1	0	0	0	0	#NULL!	1	0	0	0	0	0	1	0	0	0	0	1	1	1	1	0	0	0	0	1	1	#NULL!	4	4	2	1	2	5	1
60	50	1	chritian	1	ngoni	6	2	1	2	2	#NULL!	1	#NULL!	0	1	0	0	0	0	#NULL!	0	0	0	0	0	0	0	0	1	0	0	0	0	0	1	1	0	0	0	0	1	#NULL!	2	5	5	5	2	1	1
61	57	2	muslim	2	gindo	8	2	1	2	1	#NULL!	1	#NULL!	1	0	0	0	0	0	#NULL!	1	0	1	0	0	0	1	0	1	0	0	1	1	1	1	0	1	0	1	1	1	#NULL!	4	5	5	5	5	4	1
62	33	2	muslim	2	arabu	7	2	2	3	1	#NULL!	1	#NULL!	0	0	1	0	0	1	#NULL!	1	0	0	0	0	0	1	0	0	0	0	1	1	1	1	0	0	0	0	1	1	#NULL!	4	5	4	5	2	4	2
63	35	1	muslim	2	jiji	4	2	3	1	1	#NULL!	1	#NULL!	1	0	0	0	0	0	#NULL!	1	0	0	0	0	0	0	0	0	0	0	1	1	0	1	1	0	0	0	0	1	#NULL!	5	5	2	5	5	5	5
64	64	1	christian	1	muha	5	2	0	2	1	#NULL!	1	#NULL!	1	0	0	0	0	0	#NULL!	1	0	0	0	0	0	1	0	0	0	0	1	1	0	1	1	0	0	0	0	0	#NULL!	5	5	4	4	2	2	5
65	27	1	christian	1	gogo	3	2	2	2	2	#NULL!	1	#NULL!	0	0	0	0	0	0	#NULL!	1	0	0	0	0	0	1	0	0	0	0	1	0	0	0	1	0	0	0	0	0	#NULL!	4	5	2	2	2	1	1
66	30	1	christian	1	pare	1	2	3	2	1	#NULL!	1	#NULL!	0	0	0	1	0	0	#NULL!	1	1	0	0	0	0	0	0	0	0	0	1	0	0	1	1	1	0	0	0	0	#NULL!	4	5	2	4	2	5	5
67	26	1	muslim	2	kwere	8	1	0	1	1	#NULL!	1	#NULL!	1	0	0	0	0	0	#NULL!	1	0	0	0	0	0	0	0	0	0	0	0	0	0	1	0	0	1	1	1	1	#NULL!	5	5	5	5	2	2	5
68	39	2	christian	1	hehe	6	2	2	2	1	#NULL!	1	#NULL!	0	1	0	0	0	0	#NULL!	1	1	0	0	0	0	0	0	0	0	0	1	1	0	0	1	0	0	0	0	0	#NULL!	1	4	4	3	4	4	4
69	49	2	muslim	2	zaramu	8	2	2	1	1	#NULL!	1	#NULL!	1	0	0	0	0	0	#NULL!	1	0	0	0	0	0	0	1	0	0	0	1	1	1	1	1	0	0	0	0	0	#NULL!	5	5	5	5	2	5	1
70	57	1	christian	1	chaga	1	2	2	1	1	#NULL!	1	#NULL!	1	0	0	0	0	0	#NULL!	1	0	0	0	0	0	1	0	0	0	0	1	1	1	1	1	0	0	0	1	1	#NULL!	5	4	1	5	2	2	2
71	59	2	christian	1	sukuma	4	2	3	2	1	#NULL!	1	#NULL!	1	0	0	0	0	0	#NULL!	1	0	0	0	0	0	1	0	0	1	0	1	1	0	1	1	1	0	0	0	0	#NULL!	2	5	2	1	1	5	1
72	30	2	christian	1	ngoni	6	2	3	3	2	#NULL!	1	#NULL!	0	0	0	0	0	1	#NULL!	1	0	0	0	0	0	1	0	0	0	0	1	1	0	0	0	0	0	0	1	1	#NULL!	5	5	4	5	5	2	2
73	39	1	muslim	2	shirazi	7	2	3	1	1	#NULL!	1	#NULL!	1	0	0	0	0	0	#NULL!	1	0	0	0	0	0	1	0	0	0	0	1	0	0	1	1	1	0	0	1	1	#NULL!	5	5	5	1	1	5	1
74	37	1	christian	1	luguru	8	2	3	2	1	#NULL!	1	#NULL!	1	0	0	0	0	0	#NULL!	1	0	0	0	0	0	1	0	0	0	0	1	0	0	1	0	0	0	0	0	0	#NULL!	4	5	1	1	1	1	1
75	40	1	christin	1	iraq	3	2	3	1	1	#NULL!	1	#NULL!	1	0	0	0	0	0	#NULL!	1	0	0	0	0	0	0	0	0	0	0	1	0	0	1	1	0	0	0	0	0	#NULL!	4	4	4	2	2	4	4
76	43	1	muislim	2	chaga	1	2	2	2	1	#NULL!	1	#NULL!	0	1	0	0	0	0	#NULL!	0	0	0	0	0	0	1	0	0	0	0	1	0	0	0	1	1	0	0	0	0	#NULL!	1	4	4	4	4	5	1
77	32	2	christian	1	sukuma	4	2	2	1	1	#NULL!	1	#NULL!	0	0	0	1	0	0	#NULL!	1	0	1	0	0	0	0	0	1	0	0	1	0	0	1	0	0	0	0	0	0	#NULL!	5	5	1	4	1	5	4
78	36	1	christian	1	matumbi	2	2	3	1	1	#NULL!	1	#NULL!	0	1	0	0	0	0	#NULL!	1	1	1	0	0	0	1	0	0	1	0	0	1	0	1	0	0	0	0	1	0	#NULL!	4	4	4	4	2	4	4
79	53	2	christian	1	hehe	6	2	3	1	1	#NULL!	1	#NULL!	0	0	0	1	0	0	#NULL!	1	0	0	0	0	0	0	0	0	0	0	0	1	0	1	1	0	0	0	1	0	#NULL!	4	4	4	4	4	4	1
80	38	2	christian	1	luguru	8	2	1	2	1	#NULL!	1	#NULL!	1	0	0	0	0	0	#NULL!	1	0	0	0	0	0	1	0	0	1	0	1	0	0	0	0	0	0	0	0	0	#NULL!	2	4	1	1	1	1	1
81	34	1	christian	1	sukuma	4	2	3	1	1	#NULL!	1	#NULL!	0	1	0	0	0	0	#NULL!	1	1	1	0	0	0	1	0	0	1	0	1	1	0	1	1	1	0	0	0	0	#NULL!	2	2	4	5	5	4	5
82	51	2	christian	1	chaga	1	2	3	1	1	#NULL!	1	#NULL!	1	1	1	1	1	1	#NULL!	1	0	0	0	0	0	1	0	1	0	0	1	1	0	1	0	0	1	0	1	0	#NULL!	5	5	5	5	4	4	1
83	39	2	christian	1	chaga	1	2	3	1	1	#NULL!	1	#NULL!	0	0	1	0	0	0	#NULL!	1	0	0	0	0	0	0	0	1	0	0	1	1	0	0	1	1	1	1	1	0	#NULL!	5	5	1	1	2	4	4
84	26	2	muslim	2	shirazi	7	2	3	3	2	#NULL!	1	#NULL!	0	0	0	1	0	0	#NULL!	1	1	1	0	0	0	0	1	0	1	0	1	1	0	1	1	0	1	0	1	1	#NULL!	5	5	2	5	4	5	5
85	42	2	muslim	2	dengere	8	2	3	3	1	#NULL!	1	#NULL!	1	0	0	0	1	0	#NULL!	1	0	0	0	0	0	1	0	0	0	0	1	0	0	1	0	0	0	0	1	1	#NULL!	1	5	1	1	5	5	5
86	27	2	christian	1	sukuma	4	2	1	2	2	#NULL!	0	#NULL!	0	0	0	0	0	0	#NULL!	0	0	0	0	0	0	1	0	0	0	0	0	0	0	0	0	0	0	0	0	0	#NULL!	1	1	1	1	5	5	5
87	32	2	christian	1	pare	1	2	2	2	1	#NULL!	1	#NULL!	0	0	1	0	0	0	#NULL!	1	0	0	0	0	0	1	0	0	0	0	1	1	1	1	0	0	0	0	0	0	#NULL!	5	5	5	5	3	2	2
88	24	2	christian	1	nyiramba	3	1	0	2	1	#NULL!	1	#NULL!	1	0	0	0	0	0	#NULL!	0	0	0	0	0	0	1	0	0	0	0	0	0	0	0	0	0	1	0	0	0	#NULL!	2	5	5	4	5	5	4
89	38	1	christian	1	gogo	3	2	1	2	1	#NULL!	1	#NULL!	1	1	0	0	0	0	#NULL!	1	0	0	0	0	1	0	0	0	0	0	1	1	1	1	1	0	0	0	1	0	#NULL!	4	2	2	2	2	2	5
90	71	1	christian	1	bondei	1	2	2	2	1	#NULL!	1	#NULL!	1	0	1	0	0	0	#NULL!	1	0	0	0	0	0	1	0	0	0	0	1	1	0	1	1	0	0	0	1	1	#NULL!	5	5	5	5	1	1	1
91	28	2	christian	1	goni	6	2	3	2	2	#NULL!	1	#NULL!	0	1	1	0	0	0	#NULL!	1	0	0	0	0	0	0	0	0	0	0	1	1	0	0	1	0	0	0	1	0	#NULL!	5	4	4	3	3	2	2
92	20	2	muslim	2	sambaa	1	2	2	3	2	#NULL!	1	#NULL!	1	0	0	0	0	0	#NULL!	1	0	0	0	0	0	1	0	0	0	0	1	1	1	1	1	0	0	0	1	0	#NULL!	5	4	4	5	4	1	1
93	48	2	muslim	2	zalamo	8	2	2	2	1	#NULL!	0	#NULL!	0	0	0	0	0	0	#NULL!	1	0	0	0	0	0	1	0	0	0	0	0	0	0	0	0	0	0	0	1	1	#NULL!	1	1	1	1	5	5	1
94	46	2	christian	1	makonde	2	2	1	2	2	#NULL!	1	#NULL!	1	0	0	0	1	0	#NULL!	1	0	0	0	0	0	1	0	0	0	0	0	0	0	0	1	1	0	0	0	0	#NULL!	1	1	1	1	5	5	5
95	33	2	christian	1	kerewe	4	2	3	1	1	#NULL!	1	#NULL!	1	0	1	0	0	0	#NULL!	1	1	0	0	0	0	0	0	0	0	0	0	1	0	1	1	0	1	0	0	0	#NULL!	5	5	5	5	2	2	2
96	24	2	muslim	2	sambaa	1	2	3	3	2	#NULL!	1	#NULL!	1	1	1	1	1	0	#NULL!	1	1	0	1	0	0	0	0	0	1	0	0	1	0	1	1	1	1	0	0	0	#NULL!	4	5	4	5	2	2	4
97	33	1	christian	1	chaga	1	2	3	2	1	#NULL!	0	#NULL!	0	0	0	0	0	0	#NULL!	0	0	0	0	0	0	0	0	0	0	0	0	0	0	0	0	0	0	0	0	0	#NULL!	2	2	5	2	5	2	2
98	25	1	muslim	2	sambaa	1	2	2	2	1	#NULL!	1	#NULL!	1	0	0	0	0	0	#NULL!	1	0	0	0	0	0	1	0	0	0	0	1	0	0	1	1	0	1	0	1	0	#NULL!	1	4	1	1	5	2	2
99	46	1	christian	1	goni	6	2	1	2	1	#NULL!	0	#NULL!	0	0	0	0	0	0	#NULL!	0	0	0	0	0	0	0	0	0	0	0	0	0	0	0	0	0	0	0	0	0	#NULL!	4	4	4	2	2	4	2
100	43	2	christian	1	buguu	2	2	1	2	1	#NULL!	1	#NULL!	0	0	0	0	1	0	#NULL!	1	0	0	0	0	0	0	0	0	0	0	1	0	0	1	0	0	0	0	1	0	#NULL!	4	4	4	4	5	5	5
101	48	2	christian	1	mngindo	3	1	1	3	1	#NULL!	1	#NULL!	0	0	0	1	0	0	#NULL!	1	0	0	0	0	0	1	0	0	0	0	1	0	0	1	0	0	0	0	0	1	#NULL!	5	5	2	5	5	4	2
102	50	2	muslim	2	mkisii	4	1	1	3	1	#NULL!	1	#NULL!	0	0	1	0	1	0	#NULL!	1	0	0	0	0	0	0	0	0	0	0	0	0	0	1	0	0	0	0	0	0	#NULL!	4	5	2	4	4	4	2
103	39	2	christian	1	masai	1	2	2	2	1	#NULL!	1	#NULL!	0	1	0	0	0	0	#NULL!	1	0	0	0	0	0	1	0	0	1	0	0	0	0	1	0	0	0	0	0	0	#NULL!	3	3	3	3	3	2	2
104	31	2	christian	1	nyaturu	3	2	3	1	1	#NULL!	1	#NULL!	1	1	0	0	0	0	#NULL!	1	1	1	1	1	1	1	1	1	1	1	1	1	1	1	1	1	1	1	1	1	#NULL!	5	5	5	5	1	2	1
105	23	2	christian	1	kurya	4	2	2	2	2	#NULL!	1	#NULL!	1	0	1	1	1	1	#NULL!	1	0	0	0	0	0	1	0	0	0	0	1	1	0	1	1	1	0	1	1	0	#NULL!	4	4	4	4	2	4	2
106	18	2	muslim	2	zigua	1	1	2	3	2	#NULL!	1	#NULL!	1	0	0	0	0	0	#NULL!	1	0	0	0	0	0	1	0	0	0	0	1	1	0	0	0	1	0	0	0	0	#NULL!	4	5	4	1	4	1	4
107	26	2	christian	1	hehe	6	2	2	2	1	#NULL!	1	#NULL!	1	1	0	0	0	0	#NULL!	0	0	0	0	0	0	1	0	0	1	0	1	0	0	1	0	0	0	0	0	0	#NULL!	5	5	1	1	5	5	1
108	24	2	christian	1	chaga	1	2	3	2	1	#NULL!	1	#NULL!	1	1	1	0	1	1	#NULL!	1	0	0	0	0	0	1	0	0	0	0	1	1	0	1	1	1	0	0	1	0	#NULL!	4	5	2	4	2	4	2
109	39	1	muslim	2	sukuma	4	2	2	2	1	#NULL!	1	#NULL!	0	0	0	0	1	0	#NULL!	1	0	0	0	0	0	0	0	0	0	0	1	0	0	1	0	0	1	0	1	1	#NULL!	2	4	4	4	5	5	5
110	34	1	christian	1	chaga	1	2	3	1	1	#NULL!	1	#NULL!	1	0	0	0	0	0	#NULL!	1	1	0	0	0	0	0	0	0	0	0	0	0	0	1	1	0	0	0	1	0	#NULL!	4	5	1	5	5	2	4
111	57	1	christian	1	nyakyusa	6	2	3	2	2	#NULL!	1	#NULL!	0	0	0	0	1	0	#NULL!	1	0	1	0	0	0	1	0	0	0	0	0	0	1	1	0	0	0	0	0	0	#NULL!	4	4	2	2	1	4	1
112	59	1	christian	1	chaga	1	2	3	2	1	#NULL!	1	#NULL!	0	0	1	0	1	1	#NULL!	1	0	0	0	0	0	1	0	0	0	0	0	1	1	1	1	0	0	0	1	0	#NULL!	4	4	2	5	1	2	1
113	50	1	christian	1	chaga	1	2	3	2	1	#NULL!	1	#NULL!	0	0	0	0	1	0	#NULL!	1	0	0	0	0	0	1	0	0	0	0	0	0	1	1	0	0	0	0	0	0	#NULL!	4	4	2	1	1	4	5
114	35	1	muslim	2	matumbi	2	2	1	2	2	#NULL!	1	#NULL!	1	0	0	0	0	0	#NULL!	1	1	1	1	1	1	1	1	1	1	1	1	0	1	0	0	0	0	0	0	0	#NULL!	4	4	5	5	5	5	1
115	24	1	christian	1	makonde	2	2	1	2	2	#NULL!	1	#NULL!	0	0	0	0	1	0	#NULL!	0	1	0	0	0	0	0	0	0	0	0	1	1	0	0	0	0	0	0	0	0	#NULL!	4	4	5	4	5	4	5
116	47	2	christian	1	hehe	6	2	2	3	1	#NULL!	1	#NULL!	1	0	0	0	1	0	#NULL!	1	0	0	0	0	0	1	0	0	0	0	0	0	0	1	1	0	0	0	0	0	#NULL!	5	4	2	4	2	4	2
117	29	2	christian	1	haya	4	2	1	2	1	#NULL!	1	#NULL!	0	0	0	1	0	0	#NULL!	1	0	0	0	0	0	0	0	1	0	0	1	1	0	1	0	0	1	0	1	1	#NULL!	5	5	4	5	5	5	2
118	27	1	muslim	2	mwela	2	2	2	2	1	#NULL!	0	#NULL!	0	0	0	0	0	0	#NULL!	1	1	1	1	1	1	1	1	1	1	1	1	1	0	1	1	1	0	1	1	0	#NULL!	4	4	4	4	2	4	2
119	40	1	muslim	2	zigua	1	2	2	2	2	#NULL!	1	#NULL!	1	1	0	0	0	0	#NULL!	0	0	0	0	0	0	0	0	0	0	0	0	0	0	0	0	0	0	0	0	0	#NULL!	5	5	2	1	2	4	1
120	57	1	christian	1	ruguru	8	2	1	2	1	#NULL!	1	#NULL!	0	0	0	0	1	0	#NULL!	1	0	0	0	0	0	1	0	0	0	0	1	1	0	1	1	1	1	0	1	0	#NULL!	5	4	2	4	2	2	2
121	20	2	christian	1	kurya	4	2	3	3	2	#NULL!	1	#NULL!	1	0	1	0	0	0	#NULL!	1	0	0	0	0	0	1	0	0	0	0	1	1	0	0	0	0	0	0	0	0	#NULL!	5	5	5	5	4	4	1
122	52	2	christian	1	jita	4	2	1	2	1	#NULL!	1	#NULL!	0	0	0	0	1	0	#NULL!	1	0	0	0	0	0	1	0	0	0	0	0	0	0	1	0	0	0	1	0	0	#NULL!	2	4	4	2	2	4	2
123	38	1	muslim	2	zigua	1	1	0	3	2	#NULL!	0	#NULL!	0	0	0	0	0	0	#NULL!	0	0	0	0	0	0	0	0	0	0	0	0	0	0	0	0	0	0	0	0	0	#NULL!	4	4	4	4	2	4	2
124	24	2	muslim	2	haya	4	1	1	3	2	#NULL!	1	#NULL!	0	0	0	0	1	0	#NULL!	1	0	0	0	0	0	1	0	0	0	0	1	0	0	1	0	0	0	0	0	0	#NULL!	4	4	2	2	4	4	2
125	34	2	christian	1	haya	4	2	2	2	2	#NULL!	1	#NULL!	0	0	0	0	1	0	#NULL!	1	0	0	0	0	0	0	0	0	0	0	1	0	0	1	0	0	0	0	0	0	#NULL!	2	4	5	4	5	5	4
126	19	2	muslim	2	zaramo	8	2	2	3	2	#NULL!	1	#NULL!	1	0	0	0	0	0	#NULL!	1	1	0	0	0	0	1	0	0	0	0	1	1	1	1	1	1	0	0	0	0	#NULL!	5	5	1	5	1	1	1
127	68	1	christian	1	sukuma	4	2	2	3	1	#NULL!	1	#NULL!	0	0	0	0	1	0	#NULL!	1	0	0	0	0	0	1	0	0	0	0	1	1	1	1	0	0	1	0	0	0	#NULL!	5	5	1	5	1	5	1
128	41	1	christian	1	chaga	1	2	3	1	1	#NULL!	1	#NULL!	1	1	1	1	0	0	#NULL!	1	0	0	0	0	0	1	0	0	1	0	1	1	0	1	1	0	1	0	1	0	#NULL!	5	5	5	2	2	4	1
129	37	1	christian	1	chaga	1	2	3	1	1	#NULL!	1	#NULL!	0	1	0	0	0	0	#NULL!	1	0	1	1	0	0	1	1	0	1	0	1	1	0	1	0	0	1	0	1	0	#NULL!	4	5	5	4	2	4	4
130	27	2	christian	1	ngoni	6	2	3	2	1	#NULL!	1	#NULL!	0	1	0	0	0	0	#NULL!	1	1	0	0	0	0	1	1	1	1	0	1	1	1	1	1	0	1	0	1	0	#NULL!	5	5	4	5	2	4	1
131	47	2	christian	1	haya	4	2	3	1	1	#NULL!	1	#NULL!	0	0	0	0	1	0	#NULL!	1	0	0	0	0	0	1	0	0	0	0	1	0	0	1	0	0	1	0	0	0	#NULL!	4	4	4	4	2	2	2
132	25	1	christian	1	pangwa	6	2	3	3	2	#NULL!	1	#NULL!	0	0	0	1	0	0	#NULL!	1	1	1	1	0	0	1	1	1	1	0	1	1	1	1	1	1	0	0	0	0	#NULL!	4	5	4	2	4	4	4
133	25	1	muslim	2	sukuma	4	2	3	3	2	#NULL!	1	#NULL!	1	1	1	1	0	0	#NULL!	1	1	0	0	0	0	1	0	0	1	0	1	0	0	1	1	1	1	0	1	1	#NULL!	5	4	5	5	5	5	5
134	25	2	christian	1	sukuma	4	2	3	3	2	#NULL!	1	#NULL!	0	0	0	1	0	0	#NULL!	1	0	0	0	0	0	0	1	0	0	0	0	1	0	1	1	0	1	0	0	0	#NULL!	5	5	5	5	2	4	2
135	42	2	christian	1	gogo	3	1	1	2	1	#NULL!	1	#NULL!	0	0	0	0	0	0	#NULL!	0	0	0	0	0	0	0	0	0	0	0	0	0	0	0	0	0	0	0	1	0	#NULL!	1	5	2	5	1	4	4
136	38	2	christian	1	bena	6	2	1	2	2	#NULL!	1	#NULL!	1	0	0	0	0	0	#NULL!	0	0	0	0	0	0	1	0	0	0	0	1	1	0	1	0	1	0	0	0	0	#NULL!	5	4	2	5	2	1	5
137	30	1	christian	1	kurya	4	2	3	2	1	#NULL!	1	#NULL!	0	0	1	0	0	0	#NULL!	1	0	0	0	0	0	1	0	0	0	0	1	1	0	1	1	0	1	0	0	0	#NULL!	5	5	5	5	1	1	1
138	29	2	christian	1	chaga	1	2	3	2	1	#NULL!	1	#NULL!	1	1	0	0	1	0	#NULL!	1	1	0	0	1	0	1	0	0	1	0	1	1	0	1	1	1	1	0	1	0	#NULL!	4	5	2	2	2	4	4
139	27	2	christian	1	kurya	4	2	3	3	1	#NULL!	0	#NULL!	0	0	0	0	0	0	#NULL!	1	0	0	0	0	0	1	0	0	0	0	1	1	1	1	1	0	0	0	0	0	#NULL!	1	4	4	1	5	4	5
140	20	2	muslim	2	al-swawafy	7	2	2	3	2	#NULL!	0	#NULL!	0	0	0	0	0	0	#NULL!	1	0	0	0	0	0	1	0	0	0	0	1	1	0	1	0	1	0	0	0	0	#NULL!	2	4	4	4	4	4	5
141	35	2	muslim	2	makonde	2	1	1	2	1	#NULL!	0	#NULL!	0	0	0	0	0	0	#NULL!	1	1	0	0	0	0	0	0	0	0	0	1	1	0	1	0	0	1	0	0	0	#NULL!	1	2	4	4	2	2	2
142	32	2	muslim	2	haya	4	2	3	1	1	#NULL!	1	#NULL!	0	0	1	0	0	0	#NULL!	1	0	0	0	0	0	0	0	0	0	0	1	1	0	1	0	0	0	0	0	0	#NULL!	4	5	4	5	4	5	1
143	20	2	muslim	2	sambaa	1	1	2	3	1	#NULL!	1	#NULL!	0	1	1	0	0	0	#NULL!	1	0	0	0	0	0	1	1	0	0	0	1	1	0	1	1	1	0	0	0	1	#NULL!	5	5	2	5	1	2	4
144	42	2	christian	1	kinga	6	2	1	2	2	#NULL!	1	#NULL!	0	0	0	0	1	0	#NULL!	1	0	0	0	0	0	1	0	0	0	0	0	1	0	0	0	0	0	0	1	0	#NULL!	5	5	5	5	5	5	5
145	26	2	christian	1	gogo	3	2	2	2	1	#NULL!	1	#NULL!	0	0	0	0	1	0	#NULL!	1	0	0	0	0	0	1	0	0	0	0	1	1	1	1	0	0	0	0	0	0	#NULL!	4	4	4	2	2	4	4
146	24	2	christian	1	hehe	6	2	3	2	1	#NULL!	1	#NULL!	1	0	0	0	0	0	#NULL!	1	0	0	0	0	0	0	0	0	0	0	1	1	0	1	1	0	0	0	0	0	#NULL!	5	5	1	5	1	1	5
147	43	2	muslim	2	makonde	2	1	2	1	1	#NULL!	1	#NULL!	0	0	0	1	0	0	#NULL!	1	0	0	0	0	0	1	0	0	0	0	1	0	1	1	1	0	0	0	1	0	#NULL!	4	5	5	5	2	4	5
148	23	2	christian	1	chaga	1	2	2	3	1	#NULL!	1	#NULL!	1	0	0	0	0	0	#NULL!	1	0	0	0	0	0	1	0	0	0	0	1	1	0	1	0	0	1	0	0	0	#NULL!	5	5	1	5	2	1	5
149	43	2	muslim	2	ngindo	8	2	1	2	2	#NULL!	1	#NULL!	0	0	0	0	0	1	#NULL!	1	0	0	0	0	0	1	1	0	0	0	1	1	0	1	1	1	0	0	0	0	#NULL!	4	4	2	2	2	2	2
150	40	1	muslim	2	ndengereko	8	2	1	2	1	#NULL!	1	#NULL!	0	0	0	0	1	0	#NULL!	1	0	0	0	0	0	1	0	0	0	0	1	1	1	1	1	0	0	0	1	0	#NULL!	4	5	5	5	2	2	2
151	45	1	christian	1	chaga	1	2	3	1	1	#NULL!	1	#NULL!	1	1	0	1	1	0	#NULL!	1	1	0	0	0	0	1	0	0	1	0	1	0	0	1	0	0	1	0	0	0	#NULL!	5	5	5	4	2	5	1
152	22	1	christian	1	chaga	1	2	3	3	2	#NULL!	1	#NULL!	1	1	1	0	1	0	#NULL!	1	0	0	0	0	0	0	0	0	0	0	0	1	0	0	0	0	1	0	0	0	#NULL!	5	5	4	4	2	4	4
153	49	1	muslim	2	zaramo	8	2	2	3	1	#NULL!	0	#NULL!	0	0	0	0	0	0	#NULL!	1	0	0	0	0	0	1	0	0	0	0	1	0	0	1	0	0	0	0	1	0	#NULL!	2	5	5	2	5	4	1
154	28	2	christian	1	nyiha	6	2	2	2	1	#NULL!	0	#NULL!	0	0	0	0	0	0	#NULL!	0	0	0	0	0	0	1	0	0	0	0	0	0	0	0	0	0	0	0	0	0	#NULL!	2	5	2	5	5	5	1
155	18	2	muslim	2	ngaziji	1	2	2	3	2	#NULL!	1	#NULL!	0	0	0	0	0	1	#NULL!	1	0	0	0	0	0	1	0	0	0	0	1	1	0	1	1	1	0	0	0	0	#NULL!	4	5	4	4	2	4	5
156	45	2	muslim	2	ruguru	8	2	1	3	1	#NULL!	1	#NULL!	1	0	0	0	1	0	#NULL!	1	0	0	0	0	0	1	0	0	0	0	0	1	0	1	1	0	0	0	1	0	#NULL!	4	4	2	4	2	2	2
157	36	1	muslim	2	kagula	4	2	1	2	1	#NULL!	1	#NULL!	1	0	0	0	0	0	#NULL!	1	0	0	0	0	0	1	0	0	0	0	1	1	0	1	1	0	1	0	1	0	#NULL!	4	4	2	2	1	4	1
158	36	2	christian	1	ruguru	8	2	3	3	1	#NULL!	1	#NULL!	1	0	0	0	0	0	#NULL!	1	0	0	0	0	0	1	0	0	0	0	1	1	0	1	1	0	1	0	1	0	#NULL!	4	5	2	4	1	4	1
159	35	1	christian	1	ndali	6	2	2	2	1	#NULL!	1	#NULL!	0	1	0	0	0	0	#NULL!	1	1	1	1	0	0	1	1	0	0	0	0	0	0	1	1	0	0	0	1	0	#NULL!	4	5	4	1	2	5	1
160	26	2	christian	1	nyakyusa	6	2	2	2	1	#NULL!	1	#NULL!	0	0	1	0	0	0	#NULL!	1	0	0	0	0	0	1	0	0	1	0	1	0	0	1	1	0	1	0	1	0	#NULL!	5	5	1	5	1	2	2
161	38	1	christian	1	chaga	1	2	1	2	2	#NULL!	1	#NULL!	1	0	0	0	0	0	#NULL!	0	0	0	0	0	0	1	0	0	0	0	1	0	1	1	0	0	1	0	1	0	#NULL!	1	5	2	2	2	5	2
162	29	1	christian	1	chaga	1	2	2	2	2	#NULL!	1	#NULL!	1	0	0	0	0	0	#NULL!	1	0	0	0	0	0	0	0	0	1	0	1	1	0	0	1	0	1	0	0	0	#NULL!	4	5	5	2	4	4	2
163	28	2	christian	1	haya	4	2	3	2	2	#NULL!	1	#NULL!	0	0	0	0	1	0	#NULL!	1	1	1	1	0	0	1	0	0	1	0	1	1	0	1	1	0	1	0	1	0	#NULL!	5	5	5	5	2	1	1
164	43	1	christian	1	pare	1	2	3	2	1	#NULL!	1	#NULL!	1	0	0	0	0	0	#NULL!	1	0	0	0	0	0	1	0	0	0	0	1	0	1	1	1	0	0	0	1	0	#NULL!	5	5	2	2	2	2	5
165	62	2	christian	1	chaga	1	2	1	2	1	#NULL!	1	#NULL!	1	0	0	0	0	0	#NULL!	1	0	0	0	0	0	1	0	1	0	0	0	0	0	1	1	0	0	0	1	0	#NULL!	1	1	1	1	1	1	1
166	32	1	muslim	2	nyamwezi	5	2	3	1	1	#NULL!	1	#NULL!	0	0	0	1	0	0	#NULL!	1	1	1	1	1	1	1	1	1	1	1	1	0	0	1	0	0	0	0	1	1	#NULL!	5	5	1	2	5	1	1
167	26	2	muslim	2	zigua	1	2	0	2	2	#NULL!	1	#NULL!	1	0	0	0	0	0	#NULL!	0	0	0	0	0	0	1	0	0	0	0	0	0	1	1	0	0	0	0	0	1	#NULL!	4	5	2	5	2	2	2
168	46	2	christian	1	chaga	1	2	2	1	1	#NULL!	1	#NULL!	0	0	0	0	1	0	#NULL!	1	0	0	0	0	0	1	0	0	0	0	1	1	1	1	1	0	1	0	0	1	#NULL!	5	5	1	1	1	1	4
169	44	2	christian	1	pangwa	6	1	1	3	1	#NULL!	1	#NULL!	1	0	1	0	0	0	#NULL!	1	0	0	0	0	0	0	0	0	0	0	1	1	1	1	1	0	1	0	1	1	#NULL!	5	5	1	5	1	1	1
170	29	2	christian	1	meru	1	2	2	2	1	#NULL!	1	#NULL!	0	0	1	0	0	0	#NULL!	0	0	0	0	0	0	1	0	0	0	0	1	1	0	0	1	1	0	0	0	0	#NULL!	4	4	1	4	1	2	4
171	28	1	christian	1	chaga	1	2	2	2	2	#NULL!	1	#NULL!	0	1	0	0	0	0	#NULL!	0	0	0	0	0	0	0	0	0	0	0	0	0	0	0	0	0	0	0	1	0	#NULL!	1	4	1	2	1	4	1
172	28	2	christian	1	zigua	1	2	2	1	1	#NULL!	1	#NULL!	0	1	0	0	0	0	#NULL!	1	0	0	0	0	0	1	0	0	0	0	1	1	0	1	0	0	0	0	1	0	#NULL!	2	5	2	5	2	2	2
173	62	2	christian	1	ngwena	6	2	1	2	1	#NULL!	1	#NULL!	1	0	0	0	0	0	#NULL!	1	1	1	1	1	1	1	1	1	1	1	1	1	1	1	0	1	0	1	0	1	#NULL!	4	2	4	2	2	2	5
174	55	2	muslim	2	pare	1	1	0	2	1	#NULL!	1	#NULL!	1	1	0	0	0	0	#NULL!	1	0	0	0	0	0	0	0	0	0	0	1	0	0	1	0	0	0	0	1	0	#NULL!	1	4	2	4	5	4	5
175	30	2	christian	1	chaga	1	1	2	1	1	#NULL!	1	#NULL!	0	0	0	0	1	0	#NULL!	1	1	1	0	0	0	0	0	0	0	0	1	1	1	1	1	0	1	0	0	0	#NULL!	5	5	2	5	2	1	1
176	30	2	christian	1	ikizu	4	2	3	2	1	#NULL!	1	#NULL!	1	0	0	0	0	0	#NULL!	1	0	0	0	0	0	0	0	0	0	0	0	1	0	1	1	0	0	0	0	0	#NULL!	4	4	4	4	2	2	2
177	20	2	christian	1	chaga	1	1	3	2	1	#NULL!	1	#NULL!	0	0	0	0	1	0	#NULL!	1	0	0	0	0	0	1	0	0	0	0	1	1	0	1	0	0	0	0	1	0	#NULL!	5	5	1	5	5	2	4
178	43	2	christian	1	kurya	4	2	3	1	1	#NULL!	1	#NULL!	0	1	0	0	0	0	#NULL!	1	1	0	0	0	0	1	0	1	0	0	1	0	1	1	0	1	0	0	1	0	#NULL!	2	4	2	2	4	4	4
179	22	2	christian	1	malila	6	1	2	3	1	#NULL!	1	#NULL!	0	0	0	0	0	1	#NULL!	1	0	0	0	0	0	1	0	0	0	0	0	0	1	1	1	0	1	0	0	0	#NULL!	4	5	2	5	2	5	2
180	50	2	christian	1	chaga	1	2	1	2	2	#NULL!	0	#NULL!	0	0	0	0	0	0	#NULL!	1	0	0	0	0	0	0	0	0	0	0	0	0	0	0	0	0	0	0	0	0	#NULL!	2	2	5	2	3	3	3
181	24	2	christian	1	gogo	3	2	2	3	2	#NULL!	1	#NULL!	1	0	0	0	0	0	#NULL!	1	0	0	0	0	0	1	0	0	0	0	1	0	0	1	0	0	0	0	0	0	#NULL!	1	4	2	5	2	4	2
182	33	2	christian	1	nyamwezi	5	2	1	2	1	#NULL!	0	#NULL!	0	0	0	0	0	0	#NULL!	0	0	0	0	0	0	1	0	0	0	0	0	1	0	0	0	0	0	0	1	0	#NULL!	4	4	4	4	5	4	4
183	19	2	chrisrian	1	ruguru	8	1	1	3	1	#NULL!	0	#NULL!	0	0	0	0	0	0	#NULL!	0	0	0	0	0	0	1	0	0	0	0	0	0	0	0	0	0	0	0	0	0	#NULL!	2	4	2	2	2	4	2
184	35	2	muslim	2	nyamwezi	5	2	1	3	1	#NULL!	1	#NULL!	0	0	0	0	0	1	#NULL!	1	0	0	0	0	0	0	0	0	0	0	0	1	1	1	0	0	0	1	1	0	#NULL!	5	5	5	5	4	5	5
185	28	2	muslim	2	sukuma	4	2	2	2	2	#NULL!	1	#NULL!	1	0	0	0	0	0	#NULL!	1	0	0	0	0	0	0	0	0	0	0	1	1	0	0	0	0	0	0	0	0	#NULL!	3	3	1	1	5	4	4
186	23	1	christian	1	pare	1	2	1	3	1	#NULL!	1	#NULL!	1	0	0	0	0	0	#NULL!	1	0	0	0	0	0	1	0	0	0	0	1	0	0	1	0	0	0	0	0	0	#NULL!	5	5	4	2	4	5	2
187	37	1	muslim	2	zaramu	8	2	1	2	1	#NULL!	1	#NULL!	0	1	0	0	0	0	#NULL!	0	0	0	0	0	0	0	0	0	0	0	1	1	0	1	1	0	0	0	0	1	#NULL!	5	5	5	2	2	4	2
188	29	2	christian	1	chaga	1	2	3	2	1	#NULL!	0	#NULL!	0	0	0	0	0	0	#NULL!	0	0	0	0	0	0	1	0	0	0	0	1	0	0	1	1	0	0	0	0	0	#NULL!	5	2	5	4	2	2	2
189	27	1	muslim	2	nyamwezi	5	2	2	2	1	#NULL!	1	#NULL!	0	0	0	0	0	1	#NULL!	1	0	0	0	0	0	1	0	0	0	0	1	0	0	0	0	0	0	0	0	0	#NULL!	4	5	4	5	4	4	5
190	21	2	muslim	2	sambaa	1	2	3	3	2	#NULL!	1	#NULL!	1	0	0	0	0	0	#NULL!	1	0	1	0	0	0	1	0	0	0	0	1	1	0	0	1	0	0	0	1	1	#NULL!	5	5	5	5	4	4	4
191	36	2	christian	1	zigua	1	2	3	1	1	#NULL!	1	#NULL!	0	0	0	0	1	0	#NULL!	1	0	0	0	0	0	1	0	0	0	0	0	0	1	1	1	0	0	0	1	0	#NULL!	5	5	1	1	1	2	2
192	30	2	christian	1	sambaa	1	2	3	2	1	#NULL!	1	#NULL!	1	1	1	1	1	1	#NULL!	1	0	0	0	0	0	1	1	0	1	0	1	1	1	1	0	1	1	0	1	0	#NULL!	4	5	4	4	2	4	4
193	28	2	christian	1	chaga	1	2	3	3	2	#NULL!	1	#NULL!	0	0	1	0	0	0	#NULL!	1	1	0	0	0	0	1	0	0	0	0	1	1	0	1	1	0	0	0	0	0	#NULL!	4	5	2	1	4	1	1
194	27	2	christian	1	zigua	1	2	2	2	1	#NULL!	1	#NULL!	0	1	0	0	0	0	#NULL!	1	0	0	0	0	0	1	0	0	0	0	0	0	0	1	1	1	0	0	0	0	#NULL!	5	5	1	4	1	1	1
195	23	2	muslim	2	pare	1	2	3	3	2	#NULL!	0	#NULL!	0	0	0	0	0	0	#NULL!	1	0	0	0	0	0	0	0	0	0	0	0	0	0	0	1	0	0	0	0	0	#NULL!	2	5	2	4	4	5	5
196	22	1	christian	1	sukuma	4	1	2	2	2	#NULL!	1	#NULL!	0	0	1	0	0	0	#NULL!	1	0	0	0	0	0	1	0	0	0	0	1	0	0	1	0	0	1	0	1	0	#NULL!	1	2	1	1	5	5	1
197	38	1	muslim	2	sukuma	4	2	2	2	1	#NULL!	1	#NULL!	1	0	0	0	0	0	#NULL!	1	0	0	0	0	0	1	0	0	0	0	1	0	0	0	0	0	0	0	1	1	#NULL!	4	1	5	4	2	4	5
198	32	1	muslim	2	sukuma	4	1	1	3	1	#NULL!	1	#NULL!	1	0	0	0	0	0	#NULL!	0	0	0	0	0	0	0	0	0	0	0	1	0	0	0	0	0	0	0	0	1	#NULL!	1	5	5	1	1	5	4
199	31	1	christian	1	chaga	1	2	3	3	2	#NULL!	1	#NULL!	1	0	0	0	1	0	#NULL!	1	0	0	0	0	0	1	0	0	0	0	1	0	0	0	1	0	0	0	0	0	#NULL!	4	4	4	4	1	1	1
200	25	1	muslim	2	digo	1	2	3	2	2	#NULL!	1	#NULL!	0	1	0	1	0	0	#NULL!	1	0	0	0	0	0	1	0	0	0	0	1	1	0	1	1	0	0	0	1	1	#NULL!	5	5	5	5	1	1	2
201	55	2	christian	1	nyamwez	5	2	2	2	1	#NULL!	1	#NULL!	1	0	0	0	0	1	#NULL!	1	1	0	0	0	0	1	0	0	0	0	1	1	0	1	1	1	1	0	1	1	#NULL!	5	5	5	5	1	1	1
202	23	1	christian	1	muha	5	2	3	3	2	#NULL!	1	#NULL!	1	0	1	0	0	0	#NULL!	1	0	0	0	0	0	1	0	0	0	0	1	1	0	1	0	1	0	0	1	0	#NULL!	5	5	5	5	4	5	5
203	55	2	muslim	2	unknown	8	2	3	3	2	#NULL!	1	#NULL!	1	0	0	0	1	0	#NULL!	0	0	0	0	0	0	1	0	0	0	0	0	0	0	1	1	0	0	0	0	0	#NULL!	4	2	4	1	1	5	1
204	52	1	muslim	2	rangi	3	2	1	2	1	#NULL!	0	#NULL!	0	0	0	0	0	0	#NULL!	1	0	0	0	0	0	1	0	0	0	0	1	0	0	0	0	1	0	0	0	0	#NULL!	2	5	5	5	5	5	5
205	49	1	muslim	2	zigua	1	2	2	1	1	#NULL!	1	#NULL!	1	1	1	1	1	1	#NULL!	1	0	0	0	0	0	1	0	0	0	0	0	0	0	1	1	0	0	0	0	0	#NULL!	2	5	2	5	2	5	1
206	22	1	christian	1	chagga	1	2	2	2	2	#NULL!	1	#NULL!	1	0	0	0	0	1	#NULL!	1	0	0	0	0	0	1	0	0	0	0	0	0	1	1	0	0	0	0	0	0	#NULL!	1	2	1	2	1	1	2
207	22	1	muslim	2	sharif	7	2	2	3	2	#NULL!	0	#NULL!	0	0	0	0	0	0	#NULL!	0	0	0	0	0	0	0	0	0	0	0	0	1	0	0	0	0	0	0	0	0	#NULL!	1	1	1	1	5	5	5
208	33	1	christian	1	haya	4	2	3	1	1	#NULL!	1	#NULL!	0	0	0	1	0	0	#NULL!	1	0	0	0	0	0	1	0	0	1	0	1	1	0	1	1	1	0	0	0	0	#NULL!	4	5	4	4	2	1	2
209	50	2	christian	1	nyaramba	3	2	1	2	2	#NULL!	1	#NULL!	1	0	1	0	0	0	#NULL!	0	0	0	0	0	0	1	0	0	0	0	0	0	0	1	1	1	1	0	0	0	#NULL!	5	5	4	4	5	4	1
210	34	2	christian	1	kurya	4	2	3	2	1	#NULL!	1	#NULL!	1	0	0	0	1	0	#NULL!	1	0	1	0	0	0	0	0	0	0	0	1	1	0	1	1	1	0	0	1	0	#NULL!	4	5	2	4	2	2	2
211	22	1	christian	1	chagga	1	2	3	2	2	#NULL!	1	#NULL!	0	1	0	0	0	0	#NULL!	1	1	1	1	1	1	1	1	1	1	1	1	1	0	1	1	1	1	0	0	0	#NULL!	5	5	2	4	1	4	2
212	28	2	christian	1	rangi	3	2	2	1	2	#NULL!	1	#NULL!	0	0	0	0	1	0	#NULL!	1	0	0	0	0	0	1	0	0	0	0	1	0	1	1	1	0	0	0	0	0	#NULL!	4	4	2	4	2	1	1
213	21	1	christian	1	gitaa	4	2	3	2	2	#NULL!	1	#NULL!	1	1	1	1	1	0	#NULL!	1	0	0	0	0	0	1	0	0	0	0	1	1	1	1	1	1	0	0	1	0	#NULL!	4	5	4	5	2	2	2
214	46	1	muslim	2	pogorro	8	2	1	2	1	#NULL!	1	#NULL!	1	1	1	0	0	0	#NULL!	1	0	1	0	0	0	0	0	0	0	0	0	0	1	0	1	0	0	0	1	0	#NULL!	5	5	4	5	4	2	5
215	40	2	muslim	2	zigua	1	2	1	2	1	#NULL!	0	#NULL!	0	0	0	0	0	0	#NULL!	1	0	0	0	0	0	1	0	0	0	0	1	0	0	0	0	0	0	0	0	0	#NULL!	1	5	5	1	1	5	1
216	50	2	christian	1	mdigo	1	2	1	2	2	#NULL!	1	#NULL!	1	0	0	0	0	0	#NULL!	1	0	0	0	0	0	1	0	0	0	0	1	0	1	1	1	0	0	0	1	0	#NULL!	2	4	4	2	2	4	2
217	31	1	christian	1	ngoni	6	2	2	2	1	#NULL!	1	#NULL!	1	1	0	0	0	0	#NULL!	0	0	0	0	0	0	1	0	0	0	0	0	0	0	0	0	0	0	0	0	0	#NULL!	2	4	4	2	2	4	4
218	27	1	christian	1	nyamwezi	5	2	2	3	2	#NULL!	1	#NULL!	1	0	0	0	0	0	#NULL!	0	0	0	0	0	0	1	0	0	0	0	1	0	1	0	0	0	1	0	0	1	#NULL!	2	2	2	5	2	2	1
219	56	2	christian	1	chagga	1	1	1	2	1	#NULL!	1	#NULL!	0	0	0	0	1	0	#NULL!	0	0	0	0	1	0	1	0	0	0	0	0	1	0	1	0	0	0	0	0	1	#NULL!	2	5	2	5	2	2	4
220	35	1	christian	1	gogo	3	1	1	2	1	#NULL!	0	#NULL!	0	0	0	0	0	0	#NULL!	1	0	0	0	0	0	0	0	0	0	0	0	0	0	1	1	0	1	0	0	0	#NULL!	2	5	5	5	5	5	5
221	42	2	christian	1	gogo	3	1	0	2	1	#NULL!	1	#NULL!	0	0	0	0	0	1	#NULL!	0	0	0	0	0	0	1	0	0	0	0	0	1	0	0	1	0	1	0	1	1	#NULL!	4	5	2	5	2	5	5
222	47	1	christia	1	hehe	6	2	2	3	1	#NULL!	1	#NULL!	0	1	0	0	0	0	#NULL!	1	0	0	0	0	0	1	0	0	0	0	1	1	1	1	0	0	0	0	1	1	#NULL!	4	4	2	1	2	4	1
223	28	1	christian	1	bena	6	2	2	2	1	#NULL!	1	#NULL!	1	0	0	0	0	0	#NULL!	1	0	0	0	0	0	0	0	0	0	1	1	1	0	1	0	1	0	0	1	0	#NULL!	2	4	5	1	2	1	2
224	19	1	christian	1	meru	1	2	2	2	2	#NULL!	1	#NULL!	0	0	0	1	0	0	#NULL!	1	0	0	0	0	0	0	1	0	0	0	1	1	1	1	0	0	0	0	0	0	#NULL!	5	5	1	5	1	1	1
225	40	1	muslim	2	muha	5	2	0	2	1	#NULL!	1	#NULL!	1	0	0	0	0	0	#NULL!	1	0	0	0	0	0	1	0	0	0	0	1	1	0	1	0	1	0	0	0	1	#NULL!	5	5	2	5	5	5	5
226	40	2	christian	1	chagga	1	2	2	2	2	#NULL!	1	#NULL!	1	1	1	0	1	0	#NULL!	1	0	0	0	0	0	1	0	0	0	0	1	1	0	1	1	0	0	0	1	0	#NULL!	4	4	4	5	4	5	2
227	39	2	christian	1	chagga	1	2	2	2	1	#NULL!	0	#NULL!	0	0	0	0	0	0	#NULL!	1	0	0	0	0	0	0	0	0	0	0	1	0	0	0	0	0	1	0	0	0	#NULL!	2	4	5	1	5	4	5
228	30	1	christian	1	hehe	6	1	3	1	2	#NULL!	1	#NULL!	1	0	0	0	0	0	#NULL!	1	0	0	0	0	0	1	0	0	0	0	1	1	0	1	1	1	1	0	0	0	#NULL!	5	5	4	4	2	2	2
229	43	2	christian	1	hehe	6	1	0	2	1	#NULL!	1	#NULL!	1	0	1	0	0	0	#NULL!	1	0	0	0	0	0	1	0	0	0	0	0	0	0	0	0	0	0	0	0	0	#NULL!	4	4	2	2	2	4	2
230	28	1	christian	1	zigua	1	2	3	2	2	#NULL!	0	#NULL!	0	0	0	0	0	0	#NULL!	1	0	0	0	0	0	1	0	0	0	0	1	1	0	1	0	0	1	0	1	0	#NULL!	5	2	4	2	5	1	5
231	24	1	christian	1	chagga	1	2	2	3	2	#NULL!	1	#NULL!	1	1	1	0	0	0	#NULL!	1	1	1	0	0	0	1	1	0	1	0	1	1	0	1	1	1	1	0	1	0	#NULL!	4	4	5	2	5	1	2
232	24	1	christian	1	haya	4	2	3	2	2	#NULL!	1	#NULL!	0	0	0	1	0	0	#NULL!	1	0	1	0	0	0	0	0	0	0	0	0	1	0	0	0	1	1	0	0	0	#NULL!	2	5	2	1	5	5	5
233	26	1	muslim	2	manyemwa	5	2	3	3	2	#NULL!	0	#NULL!	0	0	0	0	0	0	#NULL!	0	0	0	0	0	0	0	0	0	0	0	0	0	0	0	0	0	0	0	0	0	#NULL!	5	5	2	5	2	1	1
234	32	2	muslim	2	zigua	1	2	1	2	1	#NULL!	1	#NULL!	0	1	0	0	0	0	#NULL!	1	0	0	0	0	1	0	0	0	0	0	1	1	0	1	1	1	0	0	0	0	#NULL!	4	4	4	5	5	5	1
235	62	1	christian	1	hangaza	1	2	3	2	1	#NULL!	1	#NULL!	1	0	0	0	0	0	#NULL!	1	0	0	0	0	0	0	0	1	0	0	1	1	1	1	1	0	1	0	0	0	#NULL!	4	5	4	4	2	2	2
236	23	2	muslim	2	makonde	2	2	3	3	2	#NULL!	1	#NULL!	1	0	0	0	0	0	#NULL!	1	0	0	0	0	0	1	0	0	0	0	0	0	0	1	1	0	0	0	0	0	#NULL!	4	5	2	5	1	4	4
237	55	1	christian	1	luo	4	2	3	1	1	#NULL!	1	#NULL!	1	1	0	0	1	0	#NULL!	1	0	0	0	0	0	1	0	0	1	0	1	1	1	1	1	1	1	0	1	0	#NULL!	5	5	4	1	2	2	5
238	25	1	muslim	2	chagga	1	2	3	3	2	#NULL!	1	#NULL!	1	1	1	1	1	0	#NULL!	1	0	0	0	0	0	1	0	0	0	0	1	0	0	0	1	0	0	0	0	0	#NULL!	4	1	2	4	4	4	2
239	45	1	christian	1	mndamba	3	2	2	1	2	#NULL!	1	#NULL!	1	1	1	1	1	1	#NULL!	1	0	0	0	0	0	1	0	1	0	0	1	0	1	1	1	0	0	0	1	1	#NULL!	5	5	5	4	2	2	2
240	40	1	christian	1	nyiramba	3	1	1	3	1	#NULL!	1	#NULL!	1	1	0	1	1	0	#NULL!	1	1	0	0	0	0	1	0	1	0	0	1	1	0	1	1	1	0	0	0	0	#NULL!	5	4	4	4	5	4	2
241	21	1	muslim	2	sukuma	4	2	3	3	2	#NULL!	1	#NULL!	0	1	0	0	0	0	#NULL!	1	0	0	0	0	0	1	0	0	0	0	0	1	0	0	1	0	0	0	1	0	#NULL!	2	5	4	4	5	5	4
242	45	2	muslim	2	nyiramba	3	2	0	2	1	#NULL!	1	#NULL!	1	0	0	0	1	0	#NULL!	0	0	0	0	0	0	1	0	0	0	0	1	1	0	1	1	0	0	0	0	0	#NULL!	1	1	4	4	4	2	5
243	19	2	christian	1	zigua	1	1	1	3	2	#NULL!	1	#NULL!	1	0	0	0	0	0	#NULL!	1	0	0	0	0	0	1	0	1	0	0	1	0	0	0	1	0	1	0	0	0	#NULL!	1	2	5	4	2	5	2
244	22	1	christian	1	kwaya	4	2	2	3	2	#NULL!	1	#NULL!	0	1	0	0	0	0	#NULL!	1	1	1	1	0	0	1	1	0	1	0	0	0	0	1	0	1	1	1	0	0	#NULL!	5	5	5	5	5	4	4
245	40	2	christian	1	bondei	1	1	2	1	1	#NULL!	1	#NULL!	1	1	1	0	0	0	#NULL!	1	0	0	1	0	0	1	0	0	0	0	1	1	0	1	0	0	0	0	0	0	#NULL!	5	2	4	1	4	2	4
246	35	1	christian	1	chagga	1	1	2	1	1	#NULL!	0	#NULL!	0	0	0	0	0	0	#NULL!	1	0	0	0	0	0	1	0	0	0	0	1	1	1	1	1	0	1	0	1	1	#NULL!	5	5	5	5	2	1	1
247	44	1	christian	1	safwa	6	2	3	1	1	#NULL!	1	#NULL!	0	0	1	0	0	0	#NULL!	1	0	0	0	0	0	0	0	0	0	0	0	1	0	1	1	0	1	0	0	0	#NULL!	4	4	4	2	4	2	2
248	34	2	christian	1	safwa	6	2	3	2	2	#NULL!	1	#NULL!	0	1	0	0	0	0	#NULL!	1	1	0	0	0	0	0	0	0	0	0	1	1	0	0	0	1	0	0	1	1	#NULL!	2	2	5	1	5	5	2
249	20	1	muslim	2	sambaa	1	2	2	2	2	#NULL!	0	#NULL!	0	0	0	0	0	0	#NULL!	0	1	1	1	1	1	1	1	1	1	1	1	0	0	0	0	0	0	0	0	0	#NULL!	2	4	5	2	5	5	4
250	54	1	muslim	2	haya	4	2	2	2	1	#NULL!	0	#NULL!	0	0	0	0	0	0	#NULL!	1	0	0	0	0	0	1	0	0	0	0	1	0	1	1	1	1	0	0	1	0	#NULL!	4	4	4	2	2	1	2
251	53	1	christian	1	yao	6	2	2	2	1	#NULL!	1	#NULL!	1	0	0	0	0	0	#NULL!	1	0	0	0	0	0	0	0	0	0	0	1	1	0	1	1	1	1	0	1	1	#NULL!	5	5	2	5	2	4	4
252	38	2	christian	1	pare	1	2	2	2	1	#NULL!	0	#NULL!	0	0	0	0	0	0	#NULL!	1	0	0	0	0	0	0	0	0	0	0	0	0	0	0	0	0	0	0	0	0	#NULL!	2	2	5	2	5	5	5
253	34	1	christian	1	chaga	1	1	1	2	1	#NULL!	1	#NULL!	1	0	0	0	1	0	#NULL!	0	0	0	0	0	0	0	0	0	0	0	0	1	0	1	0	0	0	0	0	0	#NULL!	2	5	2	5	2	2	2
254	30	1	christian	1	meru	1	2	3	1	1	#NULL!	1	#NULL!	1	1	1	0	1	0	#NULL!	1	1	0	0	0	0	1	0	0	1	0	1	0	0	1	1	1	0	0	0	0	#NULL!	4	5	5	5	2	2	4
255	21	1	muslim	2	sambaa	1	2	2	3	2	#NULL!	1	#NULL!	1	0	0	0	0	0	#NULL!	1	0	0	0	0	0	1	0	0	0	0	1	1	0	0	0	1	0	0	1	0	#NULL!	2	4	4	5	4	4	2
256	48	2	muslim	2	zigua	1	2	1	2	1	#NULL!	0	#NULL!	0	0	0	0	0	0	#NULL!	0	0	0	0	0	0	0	0	0	0	0	0	1	0	0	0	0	0	0	0	0	#NULL!	4	5	2	2	5	2	2
257	40	1	christian	1	kinga	6	1	3	2	1	#NULL!	1	#NULL!	0	1	0	0	0	0	#NULL!	1	0	0	0	0	0	1	0	0	0	0	1	0	0	1	0	0	0	0	0	0	#NULL!	2	5	5	1	1	1	1
258	32	2	christian	1	hehe	6	2	2	2	1	#NULL!	1	#NULL!	0	0	0	0	1	0	#NULL!	1	0	0	0	0	0	1	0	0	0	0	1	1	0	1	0	0	0	0	0	0	#NULL!	4	5	1	1	1	1	1
259	42	2	christian	1	hehe	6	1	2	1	1	#NULL!	0	#NULL!	0	0	0	0	0	0	#NULL!	1	0	0	0	0	0	1	0	0	0	0	1	0	1	1	1	0	0	0	1	0	#NULL!	4	5	5	5	5	2	1
260	22	2	muslim	2	rangi	3	1	1	3	2	#NULL!	1	#NULL!	0	0	0	1	0	0	#NULL!	1	0	0	0	0	0	0	0	0	0	0	1	1	0	1	1	1	0	1	1	0	#NULL!	1	5	2	4	2	2	2
261	31	1	christian	1	haya	4	2	3	1	1	#NULL!	1	#NULL!	1	1	1	0	0	0	#NULL!	1	0	0	0	0	0	0	0	0	1	0	1	1	0	0	1	0	1	0	1	0	#NULL!	5	5	1	5	4	4	1
262	50	2	christian	1	hangaza	1	2	2	3	1	#NULL!	1	#NULL!	1	0	0	0	1	0	#NULL!	1	1	0	0	0	0	1	0	0	0	0	1	1	1	1	0	0	1	0	0	0	#NULL!	1	4	5	1	5	2	5
263	24	2	muslim	2	ndengere	8	2	2	2	1	#NULL!	1	#NULL!	1	0	0	0	0	0	#NULL!	1	0	0	0	0	0	1	0	0	0	0	0	1	0	1	1	1	0	0	1	0	#NULL!	4	4	2	5	1	2	1
264	58	2	christian	1	nyakyusa	6	2	1	2	1	#NULL!	1	#NULL!	1	0	0	0	0	1	#NULL!	0	0	0	0	0	1	1	0	0	0	1	0	0	0	0	0	0	0	0	1	0	#NULL!	4	4	2	5	1	1	2
265	18	2	christian	1	hangaza	1	2	2	3	2	#NULL!	1	#NULL!	0	0	1	1	0	0	#NULL!	1	1	0	0	0	0	1	1	1	0	0	0	1	0	1	0	0	0	1	1	0	#NULL!	4	5	2	2	2	2	5
266	36	2	muslim	2	gogo	3	2	3	2	2	#NULL!	0	#NULL!	0	0	0	0	0	0	#NULL!	1	0	0	0	0	0	0	0	0	0	0	1	1	0	1	1	0	0	0	1	0	#NULL!	5	4	1	5	2	2	1
267	33	2	muslim	2	ngoni	6	2	2	2	1	#NULL!	1	#NULL!	0	1	0	0	0	0	#NULL!	1	0	0	0	0	0	0	0	0	0	0	1	1	0	1	1	1	1	0	1	0	#NULL!	5	5	5	5	4	2	5
268	35	2	muslim	2	arabu	7	2	1	3	2	#NULL!	1	#NULL!	0	0	0	0	0	1	#NULL!	1	0	0	0	0	0	0	0	0	0	0	1	1	0	1	1	0	1	0	1	1	#NULL!	4	4	4	4	2	2	2
269	40	2	muslim	2	nyaturu	3	2	2	2	1	#NULL!	1	#NULL!	1	0	0	0	1	0	#NULL!	1	0	0	0	0	0	1	0	0	0	0	1	1	0	1	1	1	1	0	1	1	#NULL!	5	5	2	5	5	5	5
270	24	1	muslim	2	sambaa	1	2	1	2	1	#NULL!	1	#NULL!	1	0	0	0	0	0	#NULL!	0	0	0	0	0	0	0	0	0	0	0	0	0	0	0	0	0	0	0	0	0	#NULL!	2	4	2	4	4	4	2
271	36	1	christian	1	sukuma	4	2	3	3	1	#NULL!	1	#NULL!	0	1	0	0	0	0	#NULL!	1	1	0	0	0	0	0	0	0	0	0	1	0	0	1	0	0	0	0	1	0	#NULL!	1	4	2	2	4	4	5
272	37	1	muslim	2	ngazija	1	2	3	2	1	#NULL!	1	#NULL!	0	1	0	0	0	0	#NULL!	1	0	0	0	0	0	0	0	0	0	0	1	1	1	1	1	0	1	0	1	1	#NULL!	1	5	2	5	5	5	1
273	42	1	muslim	2	nyamwezi	5	2	3	1	1	#NULL!	1	#NULL!	0	0	0	0	0	1	#NULL!	1	0	0	0	0	0	1	0	0	0	0	1	1	1	1	1	0	0	0	1	1	#NULL!	4	5	4	5	1	2	2
274	49	2	christian	1	bena	6	2	1	2	1	#NULL!	1	#NULL!	1	1	1	0	0	0	#NULL!	1	0	0	0	0	0	1	0	0	0	0	0	1	1	1	1	0	0	0	1	0	#NULL!	4	4	4	4	4	2	4
275	58	2	christian	1	nyiramba	3	2	2	2	1	#NULL!	1	#NULL!	1	1	1	1	1	1	#NULL!	1	1	1	1	0	1	1	0	1	1	1	0	1	1	1	1	1	1	1	1	1	#NULL!	5	5	5	5	4	4	2
276	30	2	christian	1	bena	6	2	3	1	1	#NULL!	1	#NULL!	0	1	0	0	0	0	#NULL!	1	0	0	0	0	0	1	0	0	0	0	1	1	1	1	1	1	0	0	0	0	#NULL!	5	5	5	5	2	4	1
277	38	2	muslim	2	zaramu	8	2	1	3	1	#NULL!	0	#NULL!	0	0	0	0	0	0	#NULL!	0	0	0	0	0	0	1	0	0	0	0	0	0	0	1	1	0	0	0	0	0	#NULL!	4	4	2	2	5	5	2
278	30	1	christian	1	bena	6	2	3	2	2	#NULL!	1	#NULL!	0	1	0	0	0	0	#NULL!	1	0	0	0	0	0	1	0	0	0	0	1	1	1	1	1	1	1	0	0	0	#NULL!	5	5	4	5	1	1	1
279	45	2	christian	1	sukuma	4	2	3	1	1	#NULL!	1	#NULL!	0	0	0	1	0	0	#NULL!	1	0	0	0	0	0	1	0	0	0	0	0	0	0	1	1	0	0	0	1	0	#NULL!	5	5	2	1	2	4	2
280	30	1	christian	1	sukuma	4	2	2	2	1	#NULL!	1	#NULL!	0	0	0	0	1	0	#NULL!	1	1	0	0	0	1	1	0	0	1	1	0	1	1	1	1	0	0	0	0	1	#NULL!	5	5	1	5	1	2	2
281	30	2	muslim	2	ngoni	6	1	3	3	2	#NULL!	1	#NULL!	1	0	0	0	0	0	#NULL!	1	0	0	1	0	0	1	0	0	1	1	0	1	0	0	0	1	0	0	1	0	#NULL!	4	4	2	4	2	5	2
282	26	1	muslim	2	arabu	7	2	3	2	2	#NULL!	1	#NULL!	1	1	1	1	1	0	#NULL!	1	1	1	0	1	0	1	0	0	0	0	0	1	0	1	1	0	0	0	1	1	#NULL!	5	5	5	5	4	5	5
283	33	2	muslim	2	haya	4	2	2	1	2	#NULL!	1	#NULL!	1	0	0	0	0	0	#NULL!	1	0	0	0	0	0	0	0	0	1	0	1	1	0	0	1	1	1	0	0	0	#NULL!	1	1	1	1	2	2	1
284	33	2	muslim	2	pare	1	2	1	3	1	#NULL!	1	#NULL!	0	0	0	0	1	0	#NULL!	1	0	0	0	0	0	1	0	0	0	0	1	0	0	1	0	1	0	0	0	0	#NULL!	1	5	4	4	1	4	5
285	28	1	christian	1	kurya	4	1	3	2	1	#NULL!	1	#NULL!	0	0	1	0	0	0	#NULL!	1	0	0	0	0	0	1	0	0	0	0	1	1	0	1	1	0	1	0	0	0	#NULL!	4	5	1	5	1	2	1
286	31	2	christian	1	sukuma	4	2	3	3	1	#NULL!	1	#NULL!	1	0	0	0	0	0	#NULL!	1	0	0	0	0	0	1	0	0	0	0	0	1	1	1	1	0	0	0	1	1	#NULL!	5	5	5	5	5	1	1
287	29	1	christian	1	hehe	6	2	1	2	1	#NULL!	1	#NULL!	1	0	0	0	0	0	#NULL!	1	0	0	0	0	0	1	0	0	0	0	1	0	0	1	0	0	1	0	0	0	#NULL!	4	4	1	5	2	1	4
288	40	2	christian	1	pogoro	8	2	2	2	2	#NULL!	1	#NULL!	1	0	0	0	0	0	#NULL!	1	0	0	0	0	0	1	0	0	0	0	1	0	0	1	0	0	0	0	0	0	#NULL!	2	5	2	4	2	1	2
289	45	2	christian	1	chaga	1	2	2	3	1	#NULL!	1	#NULL!	0	1	0	0	0	0	#NULL!	1	0	0	0	0	0	1	0	1	0	0	1	1	0	0	1	0	0	0	0	0	#NULL!	4	5	2	5	2	4	1
290	20	1	muslim	2	zaramo	8	2	1	3	2	#NULL!	1	#NULL!	0	0	0	1	0	0	#NULL!	0	0	0	1	0	0	1	0	0	0	0	0	0	0	0	0	0	0	0	0	0	#NULL!	1	1	1	1	1	1	1
291	34	2	christian	1	pare	1	2	3	1	1	#NULL!	1	#NULL!	0	0	0	1	0	0	#NULL!	1	1	0	0	0	0	0	0	0	0	0	1	1	1	1	1	1	1	1	1	1	#NULL!	4	4	2	2	4	4	2
292	31	1	muslim	2	nyakusa	6	2	2	2	2	#NULL!	0	#NULL!	0	0	0	0	0	0	#NULL!	0	0	0	0	0	0	0	0	0	0	0	0	0	0	0	0	0	0	0	0	0	#NULL!	2	4	1	2	4	4	2
293	20	2	christian	1	chaga	1	2	3	3	2	#NULL!	1	#NULL!	0	1	0	0	0	0	#NULL!	1	0	0	0	0	0	1	0	0	0	0	1	0	0	1	0	0	0	0	0	0	#NULL!	4	4	2	4	4	4	4
294	18	2	christian	1	ngoni	6	2	3	3	2	#NULL!	1	#NULL!	0	0	0	0	0	1	#NULL!	1	0	0	0	0	0	1	0	0	0	0	1	1	0	0	0	0	1	1	0	1	#NULL!	4	5	4	4	1	1	2
295	43	2	christian	1	luguru	8	2	3	2	1	#NULL!	0	#NULL!	0	0	0	0	0	0	#NULL!	0	0	0	0	0	0	1	0	0	0	0	0	1	0	1	0	0	0	0	1	1	#NULL!	5	5	5	5	5	2	5
296	35	2	christian	1	gogo	3	2	2	2	1	#NULL!	1	#NULL!	1	1	0	0	0	0	#NULL!	1	0	0	0	0	0	1	0	0	1	0	1	1	1	1	1	1	0	0	1	0	#NULL!	4	4	2	5	2	1	1
297	51	2	christian	1	nyakusa	6	2	3	1	1	#NULL!	1	#NULL!	0	0	0	0	1	0	#NULL!	1	0	0	0	0	0	1	0	0	0	0	1	1	1	1	1	0	0	0	0	0	#NULL!	4	5	4	5	1	4	1
298	31	1	christian	1	chaga	1	2	3	2	1	#NULL!	1	#NULL!	0	0	0	0	0	1	#NULL!	1	1	0	0	0	0	1	0	0	0	0	1	0	1	1	0	0	0	0	1	1	#NULL!	4	5	5	2	4	5	5
299	24	2	christian	1	chaga	1	2	3	1	2	#NULL!	1	#NULL!	0	1	0	0	0	0	#NULL!	1	0	0	0	0	0	1	0	0	0	0	1	1	0	1	0	0	1	0	0	0	#NULL!	4	4	2	4	2	4	2
300	55	1	muslim	2	tanga	1	2	2	2	2	#NULL!	1	#NULL!	0	0	0	0	0	1	#NULL!	0	0	0	0	0	0	0	0	0	0	0	0	1	0	1	0	0	0	0	0	0	#NULL!	4	5	4	5	5	4	4
301	31	1	christian	1	ngoni	6	2	1	2	2	#NULL!	1	#NULL!	1	1	1	0	1	0	#NULL!	1	0	0	0	0	0	1	0	0	0	0	1	1	0	0	0	0	0	0	0	0	#NULL!	1	4	4	5	2	1	2
302	23	2	muslim	2	zigua	1	2	2	2	2	#NULL!	1	#NULL!	0	1	0	0	0	0	#NULL!	1	0	0	0	0	0	1	0	0	0	0	1	1	0	1	1	0	1	0	0	0	#NULL!	5	5	1	2	2	5	1
303	59	2	muslim	2	manyema	5	2	1	2	1	#NULL!	1	#NULL!	1	1	0	0	0	0	#NULL!	1	0	0	0	0	0	1	0	0	0	0	1	0	1	1	0	0	0	0	1	1	#NULL!	2	4	4	5	5	5	5
304	56	1	christian	1	yao	6	2	2	1	1	#NULL!	1	#NULL!	1	1	0	0	0	0	#NULL!	1	0	0	0	0	0	1	0	0	0	0	1	1	0	1	1	0	0	0	1	1	#NULL!	4	5	2	5	2	2	2
305	38	2	christian	1	haya	4	2	3	3	1	#NULL!	1	#NULL!	0	1	1	1	1	0	#NULL!	1	0	0	0	0	0	1	0	0	0	0	1	1	1	0	1	0	1	0	1	0	#NULL!	5	5	2	2	4	4	5
306	26	2	muslim	2	luguru	8	2	3	1	2	#NULL!	1	#NULL!	0	0	1	0	0	0	#NULL!	1	1	0	0	0	0	1	0	0	0	0	1	1	1	1	1	1	0	0	0	0	#NULL!	4	5	2	5	5	5	5
307	35	1	muslim	2	zaramu	8	2	1	3	1	#NULL!	0	#NULL!	0	0	0	0	0	0	#NULL!	0	0	0	0	0	0	0	0	0	0	0	0	0	0	0	0	0	0	0	0	1	#NULL!	2	2	2	1	1	2	1
308	42	2	muslim	2	luguru	8	2	2	3	2	#NULL!	0	#NULL!	0	0	0	0	0	0	#NULL!	0	1	1	0	0	0	1	0	0	0	0	0	0	0	1	0	1	0	0	0	0	#NULL!	5	5	5	5	2	5	5
309	34	1	muslim	2	nyaturu	3	2	2	2	1	#NULL!	0	#NULL!	0	0	0	0	0	0	#NULL!	0	0	0	0	0	0	0	0	0	0	0	0	0	0	0	0	0	0	0	1	0	#NULL!	5	5	5	4	2	1	1
310	36	1	christian	1	muha	5	2	2	1	1	#NULL!	1	#NULL!	0	1	1	1	0	0	#NULL!	1	0	0	0	0	0	0	0	0	0	0	1	0	0	1	0	0	0	0	0	1	#NULL!	4	4	1	5	2	4	2
311	34	2	christian	1	kurya	4	2	2	1	1	#NULL!	1	#NULL!	0	0	1	0	0	0	#NULL!	1	0	0	0	0	0	1	0	0	0	0	0	0	0	1	0	0	0	0	0	0	#NULL!	2	4	2	2	4	5	2
312	43	1	christian	1	nyiramba	3	2	2	2	1	#NULL!	1	#NULL!	1	0	1	0	0	0	#NULL!	1	0	0	0	0	0	1	0	0	0	0	0	0	0	0	0	0	0	0	0	0	#NULL!	2	4	4	4	4	5	5
313	29	1	christian	1	chaga	1	2	2	2	1	#NULL!	1	#NULL!	0	1	0	0	0	0	#NULL!	1	0	0	0	0	0	1	0	0	1	0	1	1	0	1	1	0	0	0	0	1	#NULL!	5	5	1	1	1	1	4
314	55	1	christian	1	nyiramba	3	2	2	2	1	#NULL!	1	#NULL!	1	0	0	0	0	0	#NULL!	1	0	0	0	0	0	1	0	0	0	0	1	1	1	1	1	1	1	0	1	0	#NULL!	5	5	4	4	2	4	2
315	32	1	muslim	2	pare	1	2	3	2	1	#NULL!	1	#NULL!	0	0	1	0	0	0	#NULL!	1	1	1	1	1	1	1	1	1	1	1	1	1	0	1	1	1	1	0	0	0	#NULL!	4	5	4	5	1	4	4
316	24	2	muslim	2	arabu	7	2	3	3	2	#NULL!	1	#NULL!	0	0	0	0	0	1	#NULL!	1	1	0	0	0	0	0	0	0	0	0	1	1	0	1	0	0	0	0	1	1	#NULL!	2	5	2	4	4	5	1
317	28	2	christian	1	pangwa	6	2	2	3	1	#NULL!	1	#NULL!	0	0	0	0	1	0	#NULL!	1	0	0	0	0	0	0	0	0	0	0	0	1	0	0	0	0	0	0	0	0	#NULL!	1	2	2	2	2	2	2
318	27	1	christian	1	chaga	1	2	3	2	1	#NULL!	1	#NULL!	1	0	0	0	0	0	#NULL!	1	1	1	1	1	0	1	0	0	0	0	1	1	0	1	0	0	0	0	1	1	#NULL!	4	4	4	5	2	5	5
319	34	2	christian	1	nyaturu	3	2	3	1	1	#NULL!	1	#NULL!	0	1	0	0	0	0	#NULL!	1	0	0	0	0	0	0	0	0	0	0	1	1	0	1	1	0	0	0	0	0	#NULL!	5	5	5	4	1	1	1
320	43	1	christian	1	chaga	1	2	3	2	1	#NULL!	1	#NULL!	0	1	0	0	0	0	#NULL!	1	0	0	0	0	0	1	0	0	0	0	1	1	1	1	1	1	1	0	1	1	#NULL!	4	5	1	5	1	1	1
321	44	2	christian	1	muha	5	2	1	2	2	#NULL!	1	#NULL!	0	0	0	1	0	0	#NULL!	1	0	0	0	0	0	0	0	0	0	0	1	0	0	1	1	1	0	1	0	0	#NULL!	4	4	4	4	2	2	1
322	32	2	christian	1	ndamba	8	2	2	3	1	#NULL!	1	#NULL!	0	0	0	1	0	0	#NULL!	1	0	0	0	0	0	1	0	0	0	0	1	1	0	0	0	1	0	1	0	1	#NULL!	2	5	5	5	2	5	2
323	31	2	muslim	2	zaramu	8	2	2	2	1	#NULL!	1	#NULL!	0	0	1	0	0	0	#NULL!	1	0	0	0	0	0	1	0	0	0	0	1	1	0	0	1	0	0	0	1	0	#NULL!	1	2	2	2	1	2	1
324	33	1	muslim	2	ngindo	8	2	1	2	2	#NULL!	1	#NULL!	0	1	0	0	0	0	#NULL!	1	1	0	0	0	0	0	0	0	0	0	1	0	0	0	0	0	0	0	0	0	#NULL!	2	1	2	2	2	5	5
325	28	2	christian	1	sambaa	1	2	3	2	1	#NULL!	1	#NULL!	0	1	0	0	0	0	#NULL!	1	0	0	0	0	0	1	0	0	0	0	0	0	0	1	1	1	0	0	0	0	#NULL!	4	5	1	5	1	1	1
326	42	1	christian	1	bena	6	2	0	2	1	#NULL!	1	#NULL!	0	0	1	0	0	0	#NULL!	1	0	0	0	0	0	0	0	0	0	0	0	0	0	1	1	0	0	0	0	1	#NULL!	1	1	1	1	1	2	1
327	44	1	muslim	2	kwere	8	2	3	1	1	#NULL!	1	#NULL!	0	0	1	0	0	0	#NULL!	1	0	0	0	0	0	1	0	0	0	0	1	1	0	1	1	1	0	0	1	0	#NULL!	5	5	5	5	5	5	1
328	23	2	muslim	2	kwere	8	2	2	2	2	#NULL!	1	#NULL!	0	0	0	0	1	0	#NULL!	1	0	0	0	0	0	1	0	0	0	0	1	0	0	0	0	0	0	0	0	0	#NULL!	2	4	4	2	2	4	2
329	26	2	christian	1	pare	1	2	3	2	2	#NULL!	1	#NULL!	1	0	0	1	0	0	#NULL!	1	1	1	0	0	0	1	0	0	0	0	1	1	0	1	1	1	0	0	0	0	#NULL!	4	5	1	4	1	5	1
330	27	2	muslim	2	makonde	2	2	2	2	2	#NULL!	1	#NULL!	1	0	0	0	1	0	#NULL!	1	0	0	0	0	0	1	0	0	0	0	1	0	0	0	0	0	0	0	1	0	#NULL!	2	4	4	1	5	5	1
331	27	2	muslim	2	zaramu	8	2	2	2	1	#NULL!	1	#NULL!	1	0	0	0	0	0	#NULL!	1	0	0	0	0	0	1	0	0	0	0	1	1	0	1	1	0	1	0	0	0	#NULL!	4	4	2	2	2	2	2
332	51	2	muslim	2	makonde	2	2	1	2	1	#NULL!	0	#NULL!	0	0	0	0	0	0	#NULL!	0	0	0	0	0	0	0	0	0	0	0	0	1	0	0	1	1	0	0	1	0	#NULL!	4	4	4	4	2	4	4
333	32	2	muslim	2	muha	5	2	2	2	1	#NULL!	1	#NULL!	1	0	0	1	0	0	#NULL!	1	0	0	0	0	0	0	0	0	0	0	1	1	1	1	1	0	0	0	1	0	#NULL!	4	2	4	4	4	4	2
334	40	2	christian	1	luguru	8	2	0	3	1	#NULL!	0	#NULL!	0	0	0	0	0	0	#NULL!	0	0	0	0	0	0	0	0	0	0	0	0	1	0	1	1	1	0	0	0	0	#NULL!	2	2	2	2	4	4	2
335	31	1	christian	1	kisii	4	2	3	1	1	#NULL!	1	#NULL!	1	1	1	1	1	0	#NULL!	1	0	0	0	0	0	1	0	0	0	0	1	1	0	1	1	0	1	0	1	0	#NULL!	5	5	1	5	1	4	1
336	46	2	christian	1	mwera	2	2	3	1	1	#NULL!	1	#NULL!	1	1	0	0	1	0	#NULL!	1	1	1	1	1	1	1	1	1	1	1	1	1	1	1	1	1	1	1	0	0	#NULL!	5	5	5	5	2	4	1
337	63	1	christian	1	gogo	3	2	1	3	2	#NULL!	1	#NULL!	1	0	0	0	0	0	#NULL!	0	0	0	0	0	0	0	0	0	0	0	0	0	0	0	0	0	0	0	1	1	#NULL!	4	4	4	5	2	4	1
338	30	1	muslim	2	zigua	1	2	2	3	1	#NULL!	1	#NULL!	1	0	0	1	0	0	#NULL!	1	0	0	0	0	0	0	0	0	0	0	1	0	0	1	1	0	0	0	1	1	#NULL!	4	5	4	2	2	2	2
339	35	1	muslim	2	zigua	1	2	2	2	1	#NULL!	1	#NULL!	0	0	0	1	0	0	#NULL!	0	0	1	0	0	0	0	0	0	0	0	1	1	0	0	1	0	1	0	0	0	#NULL!	5	4	2	4	4	4	2
340	54	1	christian	1	sambaa	1	2	1	1	1	#NULL!	1	#NULL!	1	0	0	0	0	0	#NULL!	1	0	1	0	0	0	1	0	0	0	0	1	1	0	0	1	1	1	1	0	0	#NULL!	5	2	5	5	2	2	2
341	33	2	christian	1	bondei	1	2	2	1	1	#NULL!	1	#NULL!	0	0	0	1	0	0	#NULL!	1	0	0	0	0	0	1	0	0	0	0	1	0	0	0	1	0	1	0	1	1	#NULL!	4	5	2	5	2	2	1
342	26	1	muslim	2	manyema	5	2	2	2	2	#NULL!	1	#NULL!	1	0	0	1	0	0	#NULL!	1	0	0	0	0	0	1	0	0	0	0	1	0	0	0	0	1	0	0	1	0	#NULL!	2	4	4	2	2	4	2
343	56	2	christian	1	chaga	1	2	2	1	1	#NULL!	1	#NULL!	0	0	0	1	0	0	#NULL!	1	0	1	1	0	0	1	0	0	0	0	1	0	0	1	0	0	1	0	1	1	#NULL!	1	5	1	1	2	5	1
344	42	2	christian	1	bena	6	2	2	2	2	#NULL!	1	#NULL!	0	1	0	0	0	0	#NULL!	1	0	1	0	0	0	1	0	0	0	0	1	1	0	1	0	0	0	0	0	1	#NULL!	4	4	4	4	4	5	1
345	20	1	muslim	2	makonde	2	1	2	2	2	#NULL!	0	#NULL!	0	0	0	0	0	0	#NULL!	1	0	1	0	0	0	0	0	0	0	0	1	1	0	1	1	1	0	0	0	0	#NULL!	4	4	2	4	2	4	2
346	29	1	muslim	2	nyamwezi	5	2	2	2	1	#NULL!	1	#NULL!	0	1	0	0	0	0	#NULL!	1	0	0	0	0	0	1	0	0	0	0	1	1	1	1	1	0	1	0	0	0	#NULL!	5	5	5	5	1	1	1
347	24	1	muslim	2	hehe	6	2	2	2	2	#NULL!	1	#NULL!	0	1	0	0	0	0	#NULL!	1	0	0	0	0	0	0	0	0	1	0	1	0	0	1	0	0	0	0	1	1	#NULL!	5	5	5	2	1	4	5
348	30	1	muslim	2	sambaa	1	2	3	3	2	#NULL!	1	#NULL!	1	1	0	0	0	0	#NULL!	1	0	1	0	0	0	1	0	0	0	0	1	1	0	0	0	0	0	0	0	1	#NULL!	2	4	2	4	4	4	2
349	30	2	christian	1	sukuma	4	2	3	3	2	#NULL!	1	#NULL!	0	0	0	1	0	0	#NULL!	1	0	0	0	0	0	1	0	0	0	0	0	1	0	0	1	0	0	0	0	0	#NULL!	4	5	4	2	4	2	2
350	24	2	muslim	2	bondei	1	2	2	2	2	#NULL!	1	#NULL!	0	1	0	0	0	0	#NULL!	1	0	0	0	0	0	1	0	0	0	0	1	1	0	1	0	1	0	0	0	0	#NULL!	2	4	2	2	2	4	2
351	41	2	muslim	2	bondei	1	1	2	2	1	#NULL!	1	#NULL!	1	0	0	0	0	0	#NULL!	1	0	0	0	0	0	1	0	0	0	0	1	0	0	1	0	0	0	0	1	0	#NULL!	2	4	2	4	4	4	4
352	24	1	muslim	2	muha	5	2	3	3	2	#NULL!	1	#NULL!	0	1	0	0	0	0	#NULL!	1	0	0	0	0	0	0	0	0	0	0	1	1	0	1	1	0	1	0	0	0	#NULL!	4	5	5	5	1	2	1
353	40	2	christian	1	nyakyusa	6	2	2	1	2	#NULL!	1	#NULL!	0	0	0	1	0	0	#NULL!	1	0	0	0	0	0	0	0	0	0	0	1	0	0	1	0	0	1	0	0	0	#NULL!	1	1	1	1	4	1	1
354	40	2	christian	1	chaga	1	2	3	1	1	#NULL!	1	#NULL!	1	0	0	0	0	0	#NULL!	1	0	0	0	0	0	1	0	0	0	0	0	0	0	1	0	0	0	0	0	0	#NULL!	1	4	4	4	5	4	2
355	52	1	christian	1	makonde	2	2	1	1	2	#NULL!	1	#NULL!	1	0	0	1	0	0	#NULL!	1	0	0	0	0	0	1	0	0	0	0	1	1	1	0	1	0	0	0	1	1	#NULL!	5	5	5	5	5	2	2
356	21	1	christian	1	gogo	3	2	2	2	1	#NULL!	1	#NULL!	0	0	0	1	0	0	#NULL!	1	0	0	0	0	0	1	0	0	0	0	0	1	0	0	1	0	0	1	0	0	#NULL!	4	5	1	5	5	2	1
357	43	2	muslim	2	ndengere	8	2	2	2	1	#NULL!	0	#NULL!	0	0	0	0	0	0	#NULL!	0	0	0	0	0	0	0	0	0	0	0	0	0	0	0	0	0	0	0	1	0	#NULL!	2	2	4	2	4	4	4
358	38	1	muslim	2	rangi	3	1	0	2	1	#NULL!	1	#NULL!	1	0	0	0	0	0	#NULL!	1	0	0	0	0	0	0	1	0	0	0	0	0	0	1	1	0	1	0	0	0	#NULL!	4	4	4	4	4	2	4
359	46	2	muslim	2	ngindo	8	2	1	2	1	#NULL!	1	#NULL!	1	0	0	0	0	0	#NULL!	1	0	0	0	0	0	1	0	0	0	0	1	1	0	1	1	0	0	0	1	0	#NULL!	4	4	2	4	4	4	2
360	35	1	muslim	2	ndengere	8	1	1	2	1	#NULL!	0	#NULL!	0	0	0	0	0	0	#NULL!	0	0	0	0	0	0	0	0	0	0	0	0	0	0	0	0	0	0	0	0	0	#NULL!	2	2	2	4	2	4	2
361	24	2	christian	1	pogoro	8	2	3	2	2	#NULL!	1	#NULL!	0	1	0	0	0	0	#NULL!	1	0	0	0	0	0	1	0	0	1	0	1	1	0	1	0	0	0	0	1	0	#NULL!	4	5	4	5	4	4	4
362	25	2	muslim	2	yao	6	2	3	3	2	#NULL!	1	#NULL!	0	1	0	0	0	0	#NULL!	1	0	1	0	0	0	0	0	0	0	0	1	1	0	1	1	0	0	0	1	1	#NULL!	2	5	1	4	4	2	4
363	50	2	christian	1	sukuma	4	2	2	1	1	#NULL!	1	#NULL!	1	0	1	0	0	0	#NULL!	1	0	0	0	0	0	1	0	0	0	0	1	1	1	0	1	0	1	1	1	0	#NULL!	5	5	5	5	1	4	1
364	28	1	christian	1	chaga	1	2	2	3	2	#NULL!	0	#NULL!	0	0	0	0	0	0	#NULL!	1	0	0	0	0	0	1	0	0	0	0	1	1	1	1	1	1	1	0	1	0	#NULL!	2	4	2	2	5	5	4
365	25	1	muslim	2	makonde	2	2	3	3	2	#NULL!	1	#NULL!	1	0	0	0	0	0	#NULL!	1	0	0	0	0	0	1	0	0	0	0	0	0	0	0	1	0	0	0	0	0	#NULL!	5	4	1	5	1	5	1
366	27	2	muslim	2	sambaa	1	2	0	2	1	#NULL!	1	#NULL!	1	1	0	0	0	0	#NULL!	1	0	0	0	0	0	1	0	0	0	0	0	1	0	0	1	0	0	0	0	0	#NULL!	5	5	5	5	5	5	5
367	32	1	christian	1	bena	6	2	3	1	1	#NULL!	1	#NULL!	0	0	0	1	0	0	#NULL!	1	0	0	0	0	0	1	0	1	0	0	1	1	0	1	0	0	1	0	0	0	#NULL!	5	5	2	5	5	4	4
368	44	2	christian	1	nyakyusa	6	2	1	2	1	#NULL!	0	#NULL!	0	0	0	0	0	0	#NULL!	1	0	1	0	0	0	1	0	0	0	0	1	1	0	1	0	0	0	0	0	0	#NULL!	1	1	5	5	5	5	2
369	20	2	muslim	2	luguru	8	2	3	3	2	#NULL!	1	#NULL!	0	0	0	0	0	0	#NULL!	0	0	0	0	0	0	1	0	0	0	0	1	0	0	0	0	0	0	0	0	0	#NULL!	4	5	4	4	2	1	4
370	38	1	muslim	2	sambaa	1	2	2	2	1	#NULL!	1	#NULL!	0	0	0	0	1	0	#NULL!	1	0	0	0	0	0	1	0	0	0	0	1	1	0	1	0	0	0	0	0	0	#NULL!	1	5	1	2	4	2	2
371	45	1	christian	1	nyakyusa	6	2	3	1	1	#NULL!	1	#NULL!	0	0	0	0	1	0	#NULL!	1	0	0	0	0	0	1	0	0	0	0	1	1	1	1	1	0	1	1	0	0	#NULL!	5	5	1	5	1	2	2
372	39	2	christian	1	kurya	4	2	3	2	2	#NULL!	1	#NULL!	1	0	0	0	0	0	#NULL!	1	0	0	0	0	0	1	0	0	0	0	1	1	0	1	1	0	0	0	0	1	#NULL!	5	5	5	5	5	5	1
373	34	2	christian	1	ngoni	6	1	2	2	1	#NULL!	1	#NULL!	1	0	0	0	0	0	#NULL!	0	0	0	0	0	0	0	0	0	0	0	1	1	0	1	1	0	0	0	0	0	#NULL!	2	4	4	2	4	2	2
374	23	2	christian	1	nyamwezi	5	2	3	3	2	#NULL!	1	#NULL!	0	1	0	0	0	0	#NULL!	1	0	0	0	0	0	0	0	0	0	0	0	0	0	0	1	1	0	0	0	1	#NULL!	4	5	4	4	2	4	2
375	47	2	christian	1	haya	4	2	1	2	2	#NULL!	1	#NULL!	0	1	0	0	0	1	#NULL!	0	0	0	0	0	0	1	0	0	0	0	0	1	0	0	1	0	0	0	1	0	#NULL!	4	2	4	4	4	2	2
376	53	2	christian	1	ngoni	6	2	1	1	1	#NULL!	1	#NULL!	1	0	0	0	0	0	#NULL!	1	0	0	0	0	0	1	0	0	0	0	1	1	0	1	1	0	0	0	0	0	#NULL!	4	4	1	4	4	2	2
377	28	1	christian	1	chaga	1	2	3	2	1	#NULL!	1	#NULL!	0	1	1	0	1	0	#NULL!	1	0	0	0	0	0	1	0	0	1	0	0	0	0	1	0	0	0	0	0	0	#NULL!	2	4	2	2	2	5	2
378	43	1	muslim	2	nyamwezi	5	2	3	1	1	#NULL!	0	#NULL!	0	0	0	0	0	0	#NULL!	1	0	0	0	0	0	1	0	0	0	0	0	0	0	0	0	0	0	0	1	0	#NULL!	2	5	4	4	1	2	4
379	26	2	muslim	2	sambaa	1	2	2	3	1	#NULL!	1	#NULL!	0	0	1	0	0	0	#NULL!	1	1	0	0	0	0	0	0	0	0	0	1	0	0	1	0	1	0	0	0	0	#NULL!	4	5	2	4	5	4	2
380	30	2	christian	1	sambaa	1	2	2	2	1	#NULL!	1	#NULL!	1	0	0	0	0	0	#NULL!	1	0	0	0	0	0	1	0	0	0	0	1	1	0	1	1	0	0	0	1	0	#NULL!	5	5	1	4	2	5	1
381	46	2	christian	1	gogo	3	2	1	3	2	#NULL!	1	#NULL!	1	0	0	0	0	0	#NULL!	1	0	0	0	0	0	1	0	0	0	0	1	1	0	0	0	0	0	0	0	0	#NULL!	4	5	5	4	4	4	1
382	24	2	christian	1	makonde	2	2	0	2	2	#NULL!	1	#NULL!	0	0	0	0	1	0	#NULL!	1	0	0	0	0	0	0	1	0	0	0	1	1	0	1	1	0	1	0	0	0	#NULL!	5	5	4	5	4	4	2
383	48	2	christian	1	nyamwezi	5	2	2	2	1	#NULL!	1	#NULL!	1	0	0	0	0	1	#NULL!	1	0	0	0	0	0	1	0	0	0	0	1	1	1	1	0	0	1	0	1	1	#NULL!	5	4	1	2	5	2	5
384	20	2	muslim	2	makonde	2	2	1	1	2	#NULL!	0	#NULL!	0	0	0	0	0	0	#NULL!	1	1	0	0	0	0	0	0	0	0	0	0	1	1	1	0	1	0	0	0	0	#NULL!	5	5	4	2	1	4	2
385	26	2	muslim	2	zaramo	8	2	1	2	1	#NULL!	1	#NULL!	0	0	1	0	0	0	#NULL!	1	0	0	0	0	0	1	0	0	0	0	0	0	0	0	0	0	1	0	1	0	#NULL!	5	5	5	5	5	5	5
386	35	1	muslim	2	matumbi	2	2	2	2	1	#NULL!	1	#NULL!	0	1	0	0	0	0	#NULL!	1	0	0	0	0	0	0	0	0	1	0	0	0	0	1	0	0	0	0	0	0	#NULL!	1	4	2	1	5	5	5
387	47	2	christian	1	fipa	5	2	1	2	2	#NULL!	0	#NULL!	0	0	0	0	0	0	#NULL!	1	0	0	0	0	0	1	0	0	0	0	1	1	0	1	1	0	0	0	0	0	#NULL!	2	5	1	5	5	5	1
388	29	1	muslim	2	zaramo	8	2	2	3	2	#NULL!	1	#NULL!	1	0	0	0	0	0	#NULL!	1	0	0	0	0	0	1	0	0	0	0	1	1	0	1	0	0	1	1	0	0	#NULL!	4	4	2	4	4	4	2
389	26	1	christian	1	muha	5	2	2	2	1	#NULL!	1	#NULL!	1	1	0	0	0	0	#NULL!	1	0	0	0	0	0	0	0	0	0	0	0	1	0	1	1	1	1	0	1	1	#NULL!	2	4	2	4	2	2	2
390	46	2	muslim	2	sambaa	1	2	2	2	1	#NULL!	0	#NULL!	0	0	0	0	0	0	#NULL!	1	0	0	0	0	0	1	0	0	0	0	1	0	0	0	0	0	1	0	0	0	#NULL!	2	4	5	2	5	2	5
391	48	2	christian	1	zigua	1	2	2	2	1	#NULL!	1	#NULL!	1	0	0	0	0	0	#NULL!	1	0	0	0	0	0	1	0	0	0	0	1	1	0	1	0	0	0	0	1	0	#NULL!	2	4	5	4	1	2	2
392	30	2	christian	1	hehe	6	2	1	2	2	#NULL!	1	#NULL!	1	0	0	1	0	0	#NULL!	1	0	0	0	0	0	0	0	0	0	1	0	0	1	1	1	0	1	0	0	0	#NULL!	1	1	1	1	1	1	1
393	45	2	christian	1	sukuma	4	2	0	2	1	#NULL!	1	#NULL!	1	0	0	0	0	0	#NULL!	1	0	0	0	0	0	0	0	0	1	0	1	1	1	0	1	0	0	0	0	0	#NULL!	5	5	1	5	3	3	1
394	40	2	muslim	2	luguru	8	2	1	2	1	#NULL!	1	#NULL!	0	1	0	0	0	0	#NULL!	1	0	1	0	0	0	0	0	0	0	0	1	0	0	0	0	0	0	0	1	0	#NULL!	2	4	2	4	4	4	2
395	35	1	christian	1	muha	5	2	2	2	1	#NULL!	0	#NULL!	0	0	0	0	0	0	#NULL!	1	1	1	0	0	0	0	0	0	0	0	1	0	0	1	0	0	0	0	1	0	#NULL!	4	4	4	4	4	4	1
396	22	1	christian	1	luguru	8	2	2	3	2	#NULL!	1	#NULL!	0	0	1	0	0	0	#NULL!	1	1	1	1	1	1	1	1	1	1	1	0	0	0	1	0	0	1	0	0	0	#NULL!	1	4	2	1	5	4	4
397	42	1	muslim	2	zanzibar	7	2	2	2	2	#NULL!	1	#NULL!	1	0	1	0	0	0	#NULL!	1	0	0	0	0	0	1	0	0	0	0	1	1	0	1	1	1	0	0	1	0	#NULL!	5	5	5	5	1	5	2
398	48	2	christian	1	luguru	8	2	1	2	1	#NULL!	0	#NULL!	0	0	0	0	0	0	#NULL!	1	0	0	0	0	0	1	0	0	0	0	0	1	0	0	0	0	0	0	0	0	#NULL!	4	4	2	5	2	5	1
399	28	2	christian	1	kwere	8	2	0	2	1	#NULL!	1	#NULL!	1	0	0	0	0	0	#NULL!	1	0	0	0	0	0	1	0	0	0	0	0	0	0	1	0	0	0	0	0	0	#NULL!	4	5	5	4	1	5	4
400	32	1	muslim	2	zaramo	8	2	2	3	1	#NULL!	1	#NULL!	0	0	0	0	1	0	#NULL!	1	0	0	0	0	0	1	0	0	0	0	1	0	0	0	0	0	1	0	0	0	#NULL!	4	2	5	2	4	1	5
401	29	2	christian	1	bena	6	2	2	2	1	#NULL!	0	#NULL!	0	0	0	0	0	0	#NULL!	0	0	0	0	0	0	1	0	0	0	0	0	0	0	0	0	0	0	0	1	1	#NULL!	2	5	1	2	5	5	5
402	40	2	muslim	2	zaramo	8	2	2	1	1	#NULL!	1	#NULL!	0	0	1	0	0	0	#NULL!	1	0	0	0	0	0	1	0	0	0	0	1	1	1	1	1	0	1	0	1	1	#NULL!	5	5	5	5	1	5	1
403	35	2	muslim	2	muha	5	2	0	3	1	#NULL!	1	#NULL!	0	0	0	0	1	0	#NULL!	1	0	0	0	0	0	1	0	0	0	0	1	1	0	1	1	0	0	0	1	1	#NULL!	4	5	4	5	2	5	1
404	53	2	muslim	2	pogoro	8	1	1	2	2	#NULL!	1	#NULL!	1	0	0	1	0	0	#NULL!	1	0	0	0	0	0	0	0	0	0	0	1	0	1	1	1	1	1	0	0	0	#NULL!	5	5	5	3	3	4	2
405	23	1	muslim	2	zigua	1	2	2	2	2	#NULL!	1	#NULL!	1	1	1	1	1	1	#NULL!	1	0	0	0	0	0	1	0	0	0	0	1	1	0	1	0	0	1	0	0	0	#NULL!	5	5	2	5	4	2	2
406	59	2	muslim	2	zigua	1	1	1	3	1	#NULL!	0	#NULL!	0	0	0	0	0	0	#NULL!	0	0	0	0	0	0	0	0	0	0	0	0	0	0	0	0	0	0	0	1	0	#NULL!	1	1	1	5	5	5	5
407	37	2	muslim	2	makonde	2	2	1	2	1	#NULL!	1	#NULL!	1	0	0	0	0	0	#NULL!	1	0	0	0	0	0	1	0	0	0	0	1	1	0	0	0	0	0	0	0	0	#NULL!	2	4	1	4	2	4	2
408	28	2	christian	1	nyaturu	3	2	1	2	1	#NULL!	1	#NULL!	0	0	0	0	0	1	#NULL!	1	0	0	0	0	0	1	0	0	0	0	1	1	1	1	0	0	0	1	1	1	#NULL!	5	2	5	2	5	5	5
409	25	2	christian	1	nyakyusa	6	2	2	3	1	#NULL!	1	#NULL!	1	1	1	0	0	0	#NULL!	1	0	0	0	1	0	1	0	0	0	0	0	0	0	0	0	0	0	0	1	0	#NULL!	2	5	2	1	4	5	2
410	43	1	muslim	2	ndengere	8	2	1	3	1	#NULL!	1	#NULL!	1	1	0	0	0	0	#NULL!	1	0	0	0	0	0	1	0	0	0	0	0	0	0	0	0	0	1	0	0	0	#NULL!	5	5	5	5	1	1	1
411	48	2	muslim	2	manyema	5	2	1	3	1	#NULL!	1	#NULL!	1	0	0	0	0	0	#NULL!	1	0	0	0	0	0	0	0	0	0	0	1	1	0	1	1	0	0	0	1	0	#NULL!	4	4	2	5	2	4	5
412	44	2	muslim	2	nyamwezi	5	1	2	3	2	#NULL!	1	#NULL!	0	0	0	1	0	0	#NULL!	1	0	0	0	0	0	1	0	0	0	0	0	1	0	1	0	0	1	0	1	0	#NULL!	4	5	4	5	5	5	5
413	38	2	muslim	2	muha	5	2	0	3	1	#NULL!	0	#NULL!	0	0	0	0	0	0	#NULL!	1	0	0	0	0	0	0	1	1	0	0	1	0	0	1	1	1	1	0	0	0	#NULL!	5	5	1	5	5	5	5
414	34	1	muslim	2	kwere	8	2	3	2	1	#NULL!	1	#NULL!	1	0	0	0	0	0	#NULL!	1	0	0	0	0	0	1	0	0	0	0	1	0	0	1	0	1	0	0	1	0	#NULL!	4	5	5	5	4	4	2
415	46	2	muslim	2	makonde	2	1	0	3	2	#NULL!	1	#NULL!	0	0	0	0	1	0	#NULL!	1	0	0	0	0	0	0	0	0	0	0	0	0	0	1	0	0	0	0	0	1	#NULL!	4	4	5	5	2	1	4
416	43	2	muslim	2	zaramo	8	2	1	3	1	#NULL!	1	#NULL!	1	0	0	0	0	0	#NULL!	0	0	0	0	0	0	1	0	0	0	0	0	0	0	1	0	0	0	0	0	0	#NULL!	3	5	2	1	3	5	1
417	30	1	muslim	2	rangi	3	2	2	2	2	#NULL!	0	#NULL!	0	0	0	0	0	0	#NULL!	0	0	0	0	0	0	0	0	0	0	0	1	0	0	1	1	0	0	0	1	0	#NULL!	4	4	4	4	4	5	1
418	38	2	muslim	2	shirazi	7	2	2	2	1	#NULL!	1	#NULL!	1	1	0	0	0	0	#NULL!	1	0	0	0	0	0	0	0	0	0	0	0	0	0	1	1	0	0	0	1	0	#NULL!	5	5	4	2	4	5	5
419	37	1	muslim	2	shiraz	7	2	3	2	1	#NULL!	1	#NULL!	1	1	1	0	1	0	#NULL!	1	0	0	0	0	0	0	0	0	1	0	1	0	1	1	1	1	0	0	1	0	#NULL!	4	5	2	5	4	4	4
420	54	1	muslim	2	sambaa	1	1	1	2	1	#NULL!	1	#NULL!	1	0	0	0	0	0	#NULL!	1	0	0	1	0	0	1	0	0	0	0	0	1	1	1	1	0	0	0	1	1	#NULL!	4	5	4	4	4	4	2
421	55	2	muslim	2	bondei	1	1	2	1	1	#NULL!	0	#NULL!	0	0	0	0	0	0	#NULL!	1	0	0	0	0	0	1	0	0	0	0	1	1	0	0	0	0	1	0	1	1	#NULL!	2	4	2	2	4	5	2
422	35	1	christian	1	chaga	1	2	1	2	1	#NULL!	0	#NULL!	0	0	0	0	0	0	#NULL!	1	0	0	0	0	0	1	0	0	0	0	1	1	0	1	1	1	0	0	0	0	#NULL!	4	4	5	5	4	4	4
423	32	1	christian	1	chaga	1	2	3	1	2	#NULL!	1	#NULL!	1	1	1	0	0	0	#NULL!	1	0	0	0	0	0	1	0	0	0	0	1	0	0	1	0	1	0	0	1	0	#NULL!	2	4	2	2	4	4	1
424	32	1	christian	1	nyiramba	3	2	3	3	1	#NULL!	1	#NULL!	0	0	1	0	0	0	#NULL!	1	0	0	0	0	0	1	0	0	0	0	1	1	0	1	0	0	0	0	0	0	#NULL!	4	4	2	2	2	5	2
[truncated: 17 more columns]
